# Supplementary material for: Improvement in Salt Tolerance Ability of Pseudomonas putida KT2440
Source: Biology (Basel). 2024 Jun 1;13(6):404. doi: 10.3390/biology13060404 (PMC11200750; doi:10.3390/biology13060404)
Supplement: Supplementary file 1 [file biology-13-00404-s001.zip]

Archive with 7 entries (6 files):
- Supplemental Material/
- Supplemental Material/Figure S1.tif
- Supplemental Material/Figure S2.tif
- Supplemental Material/Figure S3.tif
- Supplemental Material/Figure S4.tif
- Supplemental Material/Supplementary materials FigureS1-S4 & Table S1&S3.pdf
- Supplemental Material/Table S2.xlsx
