# Supplementary material for: Improvement in Salt Tolerance Ability of Pseudomonas putida KT2440
Source: Biology (Basel). 2024 Jun 1;13(6):404. doi: 10.3390/biology13060404 (PMC11200750; doi:10.3390/biology13060404)
Supplement: Supplementary file 1 [file biology-13-00404-s001.zip › Supplemental Material/Table S2.xlsx]

## Sheet: Sheet1
id	baseMean	baseMean_C	baseMean_T	foldChange(T/C)	log2FoldChange	pval	padj	Chromosome	Start Site	End Site	Direction	Length	Name	locus_tag	GO	KEGG	eggNOG	eggNOG_Category	Swissprot	NR	BP	CC	MF	Pathway
gene-PP_RS10660	11693.7	39.808	23347.6	586.504	9.196	6.0774e-53	3.30793e-49	gi|114514191|ref|NC_002947.4|	2334333	2336456	-	2124	PP_RS10660	PP_RS10660	-	-	1YZDG	G	sp|Q9X0Y1|P1254_THEMA Phosphorylated carbohydrates phosphatase TM_1254 OS=Thermotoga maritima (strain ATCC 43589 / DSM 3109 / JCM 10099 / NBRC 100826 / MSB8) OX=243274 GN=TM_1254 PE=1 SV=1	WP_010953058.1 MULTISPECIES: HAD family hydrolase [Pseudomonas] &gt;AAN67666.1 putative bifunctional enzyme: sugar-phosphatase/mannitol-1-phosphate 5-dehydrogenase [Pseudomonas putida KT2440] &gt;KMU96954.1 HAD family hydrolase [Pseudomonas putida] &gt;KMY35679.1 HAD family hydrolase [Pseudomonas putida] &gt;PXZ47897.1 HAD family hydrolase [Pseudomonas sp. SMT-1] &gt;QDW59089.1 HAD-IA family hydr…	-	-	-	-
gene-PP_RS06135	9306.52	48.6842	18564.4	381.322	8.57487	1.12516e-48	3.06212e-45	gi|114514191|ref|NC_002947.4|	1360135	1360740	+	606	PP_RS06135	PP_RS06135	-	-	1YWV1	M	-	WP_010952338.1 MULTISPECIES: outer membrane beta-barrel protein [Pseudomonas] &gt;HBM63342.1 porin family protein [Pseudomonas sp.] &gt;AAN66809.1 Outer membrane protein H1 [Pseudomonas putida KT2440] &gt;AFO49858.1 outer membrane protein H1 [Pseudomonas putida DOT-T1E] &gt;AJA12388.1 membrane protein [Pseudomonas putida S12] &gt;AOX07983.1 hypothetical protein Q5O_06135 [Pseudomonas putida JB]	-	-	-	-
gene-PP_RS23670	5217.35	10388.6	46.0543	0.00443314	-7.81746	1.23961e-44	2.24906e-41	gi|114514191|ref|NC_002947.4|	5161233	5162477	+	1245	PP_RS23670	PP_RS23670	GO:0030312;GO:0009279;GO:0019867;GO:0016020;GO:0044464;GO:0031975;GO:0005623;GO:0044462;GO:0071944;GO:0005575;GO:0030313	-	1S5D3	K	-	WP_003254615.1 MULTISPECIES: putative porin [Pseudomonas] &gt;MPT07364.1 hypothetical protein [Pseudomonas sp.] &gt;AAN70117.1 conserved exported protein of unknown function [Pseudomonas putida KT2440] &gt;ABQ77506.1 hypothetical protein Pput_1346 [Pseudomonas putida F1] &gt;ADR59032.1 Hypothetical protein, conserved [Pseudomonas putida BIRD-1] &gt;AFK70995.1 hypothetical protein YSA_07812 [Pseud…	-	GO:0030312//external encapsulating structure;GO:0009279//cell outer membrane;GO:0019867//outer membrane;GO:0016020//membrane;GO:0044464//obsolete cell part;GO:0031975//envelope;GO:0005623//obsolete cell;GO:0044462//obsolete external encapsulating structure part;GO:0071944//cell periphery;GO:0005575//cellular_component;GO:0030313//cell envelope;	-	-
gene-PP_RS02675	3903.19	60.3219	7746.05	128.412	7.00464	3.30248e-37	4.49385e-34	gi|114514191|ref|NC_002947.4|	593456	594139	-	684	PP_RS02675	PP_RS02675	GO:0016020;GO:0031224;GO:0071944;GO:0005623;GO:0030312;GO:0009279;GO:0044425;GO:0019867;GO:0016021;GO:0044462;GO:0031975;GO:0044464;GO:0005575;GO:0030313	K07275	1YVFV	M	sp|P0A915|OMPW_ECOLI Outer membrane protein W OS=Escherichia coli (strain K12) OX=83333 GN=ompW PE=1 SV=1	WP_010951793.1 MULTISPECIES: outer membrane beta-barrel protein [Pseudomonas] &gt;HBM66389.1 outer membrane protein OmpW [Pseudomonas sp.] &gt;AAN66132.1 Outer membrane protein OprG [Pseudomonas putida KT2440] &gt;ATP43034.1 outer membrane protein OmpW [Pseudomonas putida] &gt;ATP48326.1 outer membrane protein OmpW [Pseudomonas putida] &gt;AUZ57142.1 Outer membrane protein W precursor [Pseudomona…	-	GO:0016020//membrane;GO:0031224//intrinsic component of membrane;GO:0071944//cell periphery;GO:0005623//obsolete cell;GO:0030312//external encapsulating structure;GO:0009279//cell outer membrane;GO:0044425//obsolete membrane part;GO:0019867//outer membrane;GO:0016021//integral component of membrane;GO:0044462//obsolete external encapsulating structure part;GO:0031975//envelope;GO:0044464//obsolet…	-	-
gene-PP_RS04600	1283.92	16.7708	2551.08	152.114	7.24901	2.39432e-36	2.60646e-33	gi|114514191|ref|NC_002947.4|	1009394	1010305	-	912	PP_RS04600	PP_RS04600	-	K05845	1YY5C	M	sp|Q8ZPK2|OSMX_SALTY Osmoprotectant-binding protein OsmX OS=Salmonella typhimurium (strain LT2 / SGSC1412 / ATCC 700720) OX=99287 GN=osmX PE=1 SV=1	AAN66495.1 putative Glycine betaine/carnitine/choline ABC transporter, periplasmic binding protein [Pseudomonas putida KT2440]	-	-	-	ko02010(ABC transporters)
gene-PP_RS16050	5154.06	93.8438	10214.3	108.843	6.76611	4.3467e-36	3.94318e-33	gi|114514191|ref|NC_002947.4|	3494711	3496213	-	1503	tssC	PP_RS16050	-	K11900	1YV9H	S	sp|Q9I748|TSSC1_PSEAE Type VI secretion system sheath protein TssC1 OS=Pseudomonas aeruginosa (strain ATCC 15692 / DSM 22644 / CIP 104116 / JCM 14847 / LMG 12228 / 1C / PRS 101 / PAO1) OX=208964 GN=tssC1 PE=1 SV=1	WP_003248356.1 MULTISPECIES: type VI secretion system contractile sheath large subunit [Pseudomonas] &gt;HBM62429.1 type VI secretion system contractile sheath large subunit [Pseudomonas sp.] &gt;AAN68707.1 uricase/urate oxidase [Pseudomonas putida KT2440] &gt;ABQ78757.1 protein of unknown function DUF877 [Pseudomonas putida F1] &gt;AFK72446.1 hypothetical protein YSA_10469 [Pseudomonas putida ND…	-	-	-	ko02025(Biofilm formation - Pseudomonas aeruginosa)
gene-PP_RS15090	3842.32	68.4604	7616.17	111.249	6.79765	9.50291e-36	7.38919e-33	gi|114514191|ref|NC_002947.4|	3307794	3308771	+	978	csiD	PP_RS15090	GO:0009991;GO:0043170;GO:0046872;GO:0006950;GO:1901363;GO:0000150;GO:0050896;GO:0051259;GO:0009605;GO:0044238;GO:0005515;GO:0065003;GO:0140097;GO:0051260;GO:0044260;GO:0003676;GO:0008150;GO:0016043;GO:0003677;GO:0071840;GO:0046483;GO:0006139;GO:0006310;GO:0003674;GO:0005488;GO:0044085;GO:0051262;GO:0006725;GO:0071704;GO:0043169;GO:0042594;GO:0006259;GO:0031667;GO:0008152;GO:0015074;GO:0006807;GO:…	K15737	1YXAV	C	sp|Q88IU0|GLAH_PSEPK Glutarate 2-hydroxylase OS=Pseudomonas putida (strain ATCC 47054 / DSM 6125 / CFBP 8728 / NCIMB 11950 / KT2440) OX=160488 GN=glaH PE=3 SV=1	WP_010953811.1 MULTISPECIES: carbon starvation induced protein CsiD [Pseudomonas] &gt;Q88IU0.1 RecName: Full=Glutarate 2-hydroxylase; Short=G-2-H [Pseudomonas putida KT2440] &gt;AAN68517.1 carbon starvation induced protein [Pseudomonas putida KT2440] &gt;AUZ59585.1 Carbon starvation induced protein CsiD [Pseudomonas sp. XWY-1] &gt;AVD95441.1 protein CsiD [Pseudomonas sp. SWI36] &gt;KMU97811.1 pro…	GO:0009991//response to extracellular stimulus;GO:0043170//macromolecule metabolic process;GO:0006950//response to stress;GO:0050896//response to stimulus;GO:0051259//protein complex oligomerization;GO:0009605//response to external stimulus;GO:0044238//primary metabolic process;GO:0065003//protein-containing complex assembly;GO:0051260//protein homooligomerization;GO:0044260//cellular macromolecu…	-	GO:0046872//metal ion binding;GO:1901363//heterocyclic compound binding;GO:0000150//DNA strand exchange activity;GO:0005515//protein binding;GO:0140097//catalytic activity, acting on DNA;GO:0003676//nucleic acid binding;GO:0003677//DNA binding;GO:0003674//molecular_function;GO:0005488//binding;GO:0043169//cation binding;GO:0046914//transition metal ion binding;GO:0043167//ion binding;GO:0097159//…	ko00310(Lysine degradation)
gene-PP_RS15170	682.533	1355.24	9.82374	0.00724869	-7.10806	7.31026e-35	4.97372e-32	gi|114514191|ref|NC_002947.4|	3326877	3328205	-	1329	PP_RS15170	PP_RS15170	-	K00012	1YWIC	C	sp|O86422|UDG_PSEAE UDP-glucose 6-dehydrogenase OS=Pseudomonas aeruginosa (strain ATCC 15692 / DSM 22644 / CIP 104116 / JCM 14847 / LMG 12228 / 1C / PRS 101 / PAO1) OX=208964 GN=udg PE=3 SV=2	WP_010953828.1 MULTISPECIES: UDP-glucose/GDP-mannose dehydrogenase family protein [Pseudomonas] &gt;AAN68534.1 UDP-glucose 6-dehydrogenase [Pseudomonas putida KT2440] &gt;KMU97795.1 UDP-glucose 6-dehydrogenase [Pseudomonas putida] &gt;KMY35189.1 UDP-glucose 6-dehydrogenase [Pseudomonas putida] &gt;MBP2839093.1 UDP-glucose/GDP-mannose dehydrogenase family protein [Pseudomonas sp. PNP] &gt;PXZ53239…	-	-	-	ko00541(O-Antigen nucleotide sugar biosynthesis);ko00520(Amino sugar and nucleotide sugar metabolism);ko00053(Ascorbate and aldarate metabolism);ko00040(Pentose and glucuronate interconversions)
gene-PP_RS16055	3166.96	70.4917	6263.43	88.8534	6.47336	1.31517e-34	7.95388e-32	gi|114514191|ref|NC_002947.4|	3496228	3496767	-	540	tssB	PP_RS16055	-	K11901	1YVMB	S	sp|Q9I749|TSSB1_PSEAE Type VI secretion system sheath protein TssB1 OS=Pseudomonas aeruginosa (strain ATCC 15692 / DSM 22644 / CIP 104116 / JCM 14847 / LMG 12228 / 1C / PRS 101 / PAO1) OX=208964 GN=tssB1 PE=1 SV=1	WP_049586301.1 MULTISPECIES: type VI secretion system contractile sheath small subunit [Pseudomonas] &gt;KMU98092.1 type VI secretion protein [Pseudomonas putida] &gt;KMY34436.1 type VI secretion protein [Pseudomonas putida] &gt;MBP2840990.1 type VI secretion system contractile sheath small subunit [Pseudomonas sp. PNP] &gt;PXZ53450.1 type VI secretion system contractile sheath small subunit [Pse…	-	-	-	ko02025(Biofilm formation - Pseudomonas aeruginosa)
gene-PP_RS01700	929.993	16.7043	1843.28	110.348	6.78591	7.43266e-33	4.0456e-30	gi|114514191|ref|NC_002947.4|	383038	383340	+	303	PP_RS01700	PP_RS01700	-	-	1YYXU	D	-	WP_003255684.1 MULTISPECIES: cell division protein ZapA [Pseudomonas] &gt;HBM65337.1 cell division protein ZapA [Pseudomonas sp.] &gt;AAN65950.1 conserved protein of unknown function [Pseudomonas putida KT2440] &gt;ABQ76514.1 cell division protein ZapA [Pseudomonas putida F1] &gt;ADR58049.1 Hypothetical protein, conserved [Pseudomonas putida BIRD-1] &gt;AFK69829.1 hypothetical protein YSA_05649 […	-	-	-	-
gene-PP_RS13835	5250.16	10315.4	184.893	0.0179239	-5.80197	4.27293e-30	2.11432e-27	gi|114514191|ref|NC_002947.4|	3043357	3044388	+	1032	pstS	PP_RS13835	GO:0043168;GO:0033554;GO:0009314;GO:0044425;GO:0098656;GO:0098660;GO:1902495;GO:0065007;GO:0019220;GO:0005886;GO:0006810;GO:0008150;GO:0031224;GO:0098533;GO:1904949;GO:0003674;GO:0050794;GO:0010921;GO:0051716;GO:0031323;GO:0034220;GO:0006950;GO:0050896;GO:0016020;GO:0006974;GO:0065009;GO:0044459;GO:0050790;GO:0051174;GO:0043167;GO:0016021;GO:0006820;GO:0042301;GO:0051234;GO:0035303;GO:0009987;GO:…	K02040	1YYHH	P	sp|P0AG82|PSTS_ECOLI Phosphate-binding protein PstS OS=Escherichia coli (strain K12) OX=83333 GN=pstS PE=1 SV=1	AAN68264.1 phosphate ABC transporter [Pseudomonas putida KT2440]	GO:0033554//cellular response to stress;GO:0009314//response to radiation;GO:0098656//anion transmembrane transport;GO:0098660//inorganic ion transmembrane transport;GO:0065007//biological regulation;GO:0019220//regulation of phosphate metabolic process;GO:0006810//transport;GO:0008150//biological_process;GO:0050794//regulation of cellular process;GO:0010921//regulation of phosphatase activity;GO…	GO:0044425//obsolete membrane part;GO:1902495//transmembrane transporter complex;GO:0005886//plasma membrane;GO:0031224//intrinsic component of membrane;GO:0098533//ATPase dependent transmembrane transport complex;GO:1904949//ATPase complex;GO:0016020//membrane;GO:0044459//obsolete plasma membrane part;GO:0016021//integral component of membrane;GO:1902494//catalytic complex;GO:0043190//ATP-bindin…	GO:0043168//anion binding;GO:0003674//molecular_function;GO:0043167//ion binding;GO:0042301//phosphate ion binding;GO:0005488//binding;	ko05152(Tuberculosis);ko02020(Two-component system);ko02010(ABC transporters)
gene-PP_RS27755	17070.6	33514.2	626.983	0.018708	-5.7402	5.81166e-30	2.63607e-27	gi|114514191|ref|NC_002947.4|	6076700	6077698	-	999	PP_RS27755	PP_RS27755	GO:0005576;GO:0008150;GO:0044419;GO:0006810;GO:0042597;GO:0003674;GO:0015698;GO:0051179;GO:0005623;GO:0006817;GO:0022610;GO:0043167;GO:0006811;GO:0009405;GO:0005488;GO:0007155;GO:0051704;GO:0043168;GO:0005575;GO:0051234;GO:0042301;GO:0044464;GO:0006820	K02040	1YVT8	P	sp|Q02DZ3|PSTS_PSEAB Phosphate-binding protein PstS OS=Pseudomonas aeruginosa (strain UCBPP-PA14) OX=208963 GN=pstS PE=1 SV=1	WP_010955820.1 MULTISPECIES: phosphate ABC transporter substrate-binding protein PstS [Pseudomonas] &gt;AAN70894.1 putative phosphate ABC transporter, periplasmic phosphate-binding protein [Pseudomonas putida KT2440] &gt;AVD93103.1 phosphate ABC transporter substrate-binding protein [Pseudomonas sp. SWI36] &gt;KMU93140.1 phosphate-binding protein [Pseudomonas putida] &gt;KMY28029.1 phosphate-bind…	GO:0008150//biological_process;GO:0044419//biological process involved in interspecies interaction between organisms;GO:0006810//transport;GO:0015698//inorganic anion transport;GO:0051179//localization;GO:0006817//phosphate ion transport;GO:0022610//biological adhesion;GO:0006811//ion transport;GO:0009405//obsolete pathogenesis;GO:0007155//cell adhesion;GO:0051704//obsolete multi-organism process…	GO:0005576//extracellular region;GO:0042597//periplasmic space;GO:0005623//obsolete cell;GO:0005575//cellular_component;GO:0044464//obsolete cell part;	GO:0003674//molecular_function;GO:0043167//ion binding;GO:0005488//binding;GO:0043168//anion binding;GO:0042301//phosphate ion binding;	ko05152(Tuberculosis);ko02020(Two-component system);ko02010(ABC transporters)
gene-PP_RS22140	2187.71	73.2107	4302.22	58.7648	5.87688	4.12543e-29	1.72729e-26	gi|114514191|ref|NC_002947.4|	4848701	4850083	+	1383	hemN	PP_RS22140	GO:0008150;GO:0042440;GO:0006783;GO:0051188;GO:0046483;GO:0055114;GO:0003674;GO:0046148;GO:0006782;GO:1901564;GO:1901566;GO:1901576;GO:0004109;GO:0009058;GO:0046872;GO:1901362;GO:0005737;GO:0006779;GO:0019438;GO:0044249;GO:0009987;GO:0018130;GO:0051989;GO:0051186;GO:1901360;GO:0005622;GO:0044424;GO:0016634;GO:0034641;GO:0005623;GO:0033013;GO:0044237;GO:0043167;GO:0016627;GO:0006778;GO:0003824;GO:…	K02495	1YXNY	H	sp|P77915|HEMN_PSEAE Oxygen-independent coproporphyrinogen III oxidase OS=Pseudomonas aeruginosa (strain ATCC 15692 / DSM 22644 / CIP 104116 / JCM 14847 / LMG 12228 / 1C / PRS 101 / PAO1) OX=208964 GN=hemN PE=2 SV=2	WP_010955013.1 MULTISPECIES: oxygen-independent coproporphyrinogen III oxidase [Pseudomonas] &gt;AAN69844.1 oxygen-independent coproporphyrinogen III dehydrogenase [Pseudomonas putida KT2440] &gt;ANC81213.1 coproporphyrinogen III oxidase [Pseudomonas putida B6-2] &gt;AUZ58272.1 Coproporphyrinogen III oxidase [Pseudomonas sp. XWY-1] &gt;AVD91435.1 oxygen-independent coproporphyrinogen III oxidase …	GO:0008150//biological_process;GO:0042440//pigment metabolic process;GO:0006783//heme biosynthetic process;GO:0051188//obsolete cofactor biosynthetic process;GO:0046483//heterocycle metabolic process;GO:0055114//obsolete oxidation-reduction process;GO:0046148//pigment biosynthetic process;GO:0006782//protoporphyrinogen IX biosynthetic process;GO:1901564//organonitrogen compound metabolic process;…	GO:0005737//cytoplasm;GO:0005622//intracellular anatomical structure;GO:0044424//obsolete intracellular part;GO:0005623//obsolete cell;GO:0005575//cellular_component;GO:0044464//obsolete cell part;	GO:0003674//molecular_function;GO:0004109//coproporphyrinogen oxidase activity;GO:0046872//metal ion binding;GO:0051989//coproporphyrinogen dehydrogenase activity;GO:0016634//oxidoreductase activity, acting on the CH-CH group of donors, oxygen as acceptor;GO:0043167//ion binding;GO:0016627//oxidoreductase activity, acting on the CH-CH group of donors;GO:0003824//catalytic activity;GO:0051536//iro…	ko00860(Porphyrin metabolism)
gene-PP_RS16030	1121.27	36.912	2205.63	59.7538	5.90096	4.48051e-29	1.74196e-26	gi|114514191|ref|NC_002947.4|	3488754	3491351	-	2598	tssH	PP_RS16030	-	K11907	1YUXY	O	sp|Q9I742|CLPV1_PSEAE AAA+ ATPase ClpV1 OS=Pseudomonas aeruginosa (strain ATCC 15692 / DSM 22644 / CIP 104116 / JCM 14847 / LMG 12228 / 1C / PRS 101 / PAO1) OX=208964 GN=clpV1 PE=1 SV=1	AAN68703.1 Protein ClpV1 [Pseudomonas putida KT2440]	-	-	-	ko03070(Bacterial secretion system);ko02025(Biofilm formation - Pseudomonas aeruginosa)
gene-PP_RS07270	28535.6	56278.1	793.007	0.0140909	-6.1491	5.80831e-29	2.10764e-26	gi|114514191|ref|NC_002947.4|	1606646	1607533	-	888	phaG	PP_RS07270	GO:0003674;GO:0003824;GO:0016740	-	1YYDI	I	sp|O85207|PHAG_PSEPK (R)-3-hydroxydecanoyl-ACP:CoA transacylase OS=Pseudomonas putida (strain ATCC 47054 / DSM 6125 / CFBP 8728 / NCIMB 11950 / KT2440) OX=160488 GN=phaG PE=4 SV=1	WP_010952516.1 MULTISPECIES: (R)-3-hydroxydecanoyl-ACP:CoA transacylase [Pseudomonas] &gt;O85207.1 RecName: Full=(R)-3-hydroxydecanoyl-ACP:CoA transacylase; AltName: Full=3-hydroxyacyl-CoA-acyl carrier protein transferase [Pseudomonas putida KT2440] &gt;AAM64206.2 hydroxyacyl-ACP:CoA transacylase PhaG, partial [Pseudomonas stutzeri] &gt;AAC34749.1 acyl-transferase [Pseudomonas putida] &gt;AAN6703…	-	-	GO:0003674//molecular_function;GO:0003824//catalytic activity;GO:0016740//transferase activity;	-
gene-PP_RS16020	1142.09	35.1671	2249.01	63.952	5.99892	4.19225e-28	1.42615e-25	gi|114514191|ref|NC_002947.4|	3486667	3488010	-	1344	tssK	PP_RS16020	-	K11893	1YV2Q	S	sp|Q9I753|TSSK1_PSEAE Type VI secretion system baseplate component TssK1 OS=Pseudomonas aeruginosa (strain ATCC 15692 / DSM 22644 / CIP 104116 / JCM 14847 / LMG 12228 / 1C / PRS 101 / PAO1) OX=208964 GN=tssK1 PE=1 SV=1	WP_010953991.1 MULTISPECIES: type VI secretion system baseplate subunit TssK [Pseudomonas] &gt;HBM62423.1 type VI secretion system baseplate subunit TssK [Pseudomonas sp.] &gt;AAN68701.1 conserved protein of unknown function [Pseudomonas putida KT2440] &gt;KMU97638.1 type VI secretion protein [Pseudomonas putida] &gt;KMY34049.1 type VI secretion protein [Pseudomonas putida] &gt;MBP2840983.1 type …	-	-	-	ko02025(Biofilm formation - Pseudomonas aeruginosa)
gene-PP_RS16040	835.283	26.6187	1643.95	61.7592	5.94858	8.70017e-28	2.78559e-25	gi|114514191|ref|NC_002947.4|	3492382	3494202	-	1821	tssF	PP_RS16040	-	K11896	1YV1Q	S	sp|Q9I744|TSSF1_PSEAE Type VI secretion system component TssF1 OS=Pseudomonas aeruginosa (strain ATCC 15692 / DSM 22644 / CIP 104116 / JCM 14847 / LMG 12228 / 1C / PRS 101 / PAO1) OX=208964 GN=tssF1 PE=1 SV=1	WP_010953993.1 MULTISPECIES: type VI secretion system baseplate subunit TssF [Pseudomonas] &gt;AAN68705.1 conserved protein of unknown function [Pseudomonas putida KT2440] &gt;KMU97634.1 ImpG [Pseudomonas putida] &gt;KMY34053.1 ImpG [Pseudomonas putida] &gt;MBP2840987.1 type VI secretion system baseplate subunit TssF [Pseudomonas sp. PNP] &gt;PXZ53400.1 type VI secretion system baseplate subunit …	-	-	-	-
gene-PP_RS05835	3560.44	7049.37	71.5078	0.0101439	-6.62325	3.79728e-27	1.14826e-24	gi|114514191|ref|NC_002947.4|	1284063	1284755	+	693	PP_RS05835	PP_RS05835	-	-	1YVGT	M	sp|P13794|PORF_PSEAE Outer membrane porin F OS=Pseudomonas aeruginosa (strain ATCC 15692 / DSM 22644 / CIP 104116 / JCM 14847 / LMG 12228 / 1C / PRS 101 / PAO1) OX=208964 GN=oprF PE=1 SV=1	WP_010952284.1 MULTISPECIES: OmpA family protein [Pseudomonas] &gt;AAN66746.1 OmpA family protein [Pseudomonas putida KT2440] &gt;ABQ77318.1 OmpA/MotB domain protein [Pseudomonas putida F1] &gt;ADR58849.1 OmpA/MotB domain protein [Pseudomonas putida BIRD-1] &gt;AFK70721.1 OmpA/MotB domain protein [Pseudomonas putida ND6] &gt;AJA12443.1 membrane protein [Pseudomonas putida S12]	-	-	-	-
gene-PP_RS04590	1895.41	83.1449	3707.68	44.593	5.47875	5.72456e-27	1.63994e-24	gi|114514191|ref|NC_002947.4|	1007590	1008747	-	1158	PP_RS04590	PP_RS04590	-	K05847	1YUZN	P	sp|Q8ZPK4|OSMV_SALTY Osmoprotectant import ATP-binding protein OsmV OS=Salmonella typhimurium (strain LT2 / SGSC1412 / ATCC 700720) OX=99287 GN=osmV PE=1 SV=1	WP_010952079.1 MULTISPECIES: ABC transporter ATP-binding protein [Pseudomonas] &gt;AAN66493.1 ABC transporter ATP-binding subunit [Pseudomonas putida KT2440] &gt;AUZ57528.1 Glycine betaine/carnitine/choline ABC transporter, ATP-binding protein [Pseudomonas sp. XWY-1] &gt;KMU97489.1 glycine/betaine ABC transporter ATP-binding protein [Pseudomonas putida] &gt;KMY37117.1 glycine/betaine ABC transpor…	-	-	-	ko02010(ABC transporters)
gene-PP_RS18765	2685.52	5231.77	139.258	0.0266177	-5.23147	9.10102e-26	2.47684e-23	gi|114514191|ref|NC_002947.4|	4103462	4105594	+	2133	PP_RS18765	PP_RS18765	-	K16090	1RN3C	P	sp|A0A0H2ZI93|CNTO_PSEAB Metal-pseudopaline receptor CntO OS=Pseudomonas aeruginosa (strain UCBPP-PA14) OX=208963 GN=cntO PE=2 SV=1	WP_014861625.1 MULTISPECIES: TonB-dependent siderophore receptor [Pseudomonas] &gt;AAN69212.2 putative TonB-dependent receptor [Pseudomonas putida KT2440] &gt;AFO50724.1 TonB-dependent siderophore receptor [Pseudomonas putida DOT-T1E] &gt;ANI34108.1 TonB-dependent receptor [Pseudomonas sp. JY-Q] &gt;KMU93911.1 TonB-dependent receptor [Pseudomonas putida] &gt;MBI6885681.1 TonB-dependent siderophor…	-	-	-	-
gene-PP_RS08995	1244.3	38.2727	2450.32	64.0227	6.00051	9.7211e-26	2.51962e-23	gi|114514191|ref|NC_002947.4|	1949658	1951445	-	1788	PP_RS08995	PP_RS08995	-	K01953	1YXRR	F	sp|P54420|ASNB_BACSU Asparagine synthetase [glutamine-hydrolyzing] 1 OS=Bacillus subtilis (strain 168) OX=224308 GN=asnB PE=1 SV=2	WP_010952790.1 MULTISPECIES: N-acetylglutaminylglutamine amidotransferase [Pseudomonas] &gt;AAN67370.1 asparagine synthetase [Pseudomonas putida KT2440] &gt;KMU95821.1 asparagine synthase [Pseudomonas putida] &gt;KMY36546.1 asparagine synthase [Pseudomonas putida] &gt;MBP2840656.1 N-acetylglutaminylglutamine amidotransferase [Pseudomonas sp. PNP] &gt;PXZ49041.1 N-acetylglutaminylglutamine amidotr…	-	-	-	ko00250(Alanine, aspartate and glutamate metabolism)
gene-PP_RS05260	10162.8	19753.1	572.381	0.0289767	-5.10896	1.0768e-25	2.66409e-23	gi|114514191|ref|NC_002947.4|	1145474	1148062	-	2589	PP_RS05260	PP_RS05260	-	K16087	1RQ2K	P	sp|Q9JWA2|HPUB_NEIMA Hemoglobin-haptoglobin utilization protein B OS=Neisseria meningitidis serogroup A / serotype 4A (strain DSM 15465 / Z2491) OX=122587 GN=hpuB PE=3 SV=1	WP_049588480.1 MULTISPECIES: TonB-dependent receptor [Pseudomonas] &gt;AAN66631.2 putative outer membrane heme receptor [Pseudomonas putida KT2440] &gt;KMU92767.1 TonB-dependent receptor [Pseudomonas putida] &gt;KMY37251.1 TonB-dependent receptor [Pseudomonas putida] &gt;MBP2842384.1 TonB-dependent hemoglobin/transferrin/lactoferrin family receptor [Pseudomonas sp. PNP] &gt;PXZ54179.1 TonB-depend…	-	-	-	-
gene-PP_RS15095	5098.53	279.923	9917.15	35.4282	5.14682	3.85988e-25	8.78706e-23	gi|114514191|ref|NC_002947.4|	3308886	3310136	+	1251	lhgO	PP_RS15095	GO:0005575;GO:0044464;GO:0050662;GO:0005488;GO:0005737;GO:1901363;GO:0000166;GO:0036094;GO:0016020;GO:0048037;GO:0034419;GO:0008152;GO:0050660;GO:0016491;GO:0003824;GO:0043167;GO:0097159;GO:0043168;GO:0003674;GO:0052852;GO:0071944;GO:0005623;GO:0052854;GO:1901265;GO:0003973;GO:0008150;GO:0005622;GO:0052853;GO:0016614;GO:0005886;GO:0016899;GO:0055114;GO:0044424	K15736	1YX92	S	sp|P37339|LHGD_ECOLI L-2-hydroxyglutarate dehydrogenase OS=Escherichia coli (strain K12) OX=83333 GN=lhgD PE=1 SV=3	WP_010953812.1 MULTISPECIES: L-2-hydroxyglutarate oxidase [Pseudomonas] &gt;AAN68518.1 L-2-hydroxyglutarate oxidase [Pseudomonas putida KT2440] &gt;KMU97810.1 hydroxyglutarate oxidase [Pseudomonas putida] &gt;KMY35174.1 hydroxyglutarate oxidase [Pseudomonas putida] &gt;MBP2839078.1 L-2-hydroxyglutarate oxidase [Pseudomonas sp. PNP] &gt;PXZ53224.1 L-2-hydroxyglutarate oxidase [Pseudomonas sp. SMT-…	GO:0008152//metabolic process;GO:0008150//biological_process;GO:0055114//obsolete oxidation-reduction process;	GO:0005575//cellular_component;GO:0044464//obsolete cell part;GO:0005737//cytoplasm;GO:0016020//membrane;GO:0071944//cell periphery;GO:0005623//obsolete cell;GO:0005622//intracellular anatomical structure;GO:0005886//plasma membrane;GO:0044424//obsolete intracellular part;	GO:0050662//obsolete coenzyme binding;GO:0005488//binding;GO:1901363//heterocyclic compound binding;GO:0000166//nucleotide binding;GO:0036094//small molecule binding;GO:0048037//obsolete cofactor binding;GO:0034419//obsolete L-2-hydroxyglutarate oxidase activity;GO:0050660//flavin adenine dinucleotide binding;GO:0016491//oxidoreductase activity;GO:0003824//catalytic activity;GO:0043167//ion bindi…	ko00310(Lysine degradation)
gene-PP_RS17835	794.424	1550.01	38.8362	0.0250554	-5.31873	3.87451e-25	8.78706e-23	gi|114514191|ref|NC_002947.4|	3878166	3881345	+	3180	PP_RS17835	PP_RS17835	-	K18299	1YXFP	V	sp|Q8G2M6|BEPE_BRUSU Efflux pump membrane transporter BepE OS=Brucella suis biovar 1 (strain 1330) OX=204722 GN=bepE PE=1 SV=1	WP_003253849.1 MULTISPECIES: efflux RND transporter permease subunit [Pseudomonas] &gt;AAN69028.1 Multidrug efflux RND transporter MexF [Pseudomonas putida KT2440] &gt;ABQ78475.1 transporter, hydrophobe/amphiphile efflux-1 (HAE1) family [Pseudomonas putida F1] &gt;ADR59994.1 MexF [Pseudomonas putida BIRD-1] &gt;AFK72868.1 transporter hydrophobe/amphiphile efflux-1 family [Pseudomonas putida ND6] …	-	-	-	-
gene-PP_RS11440	959.48	46.4652	1872.49	40.2989	5.33267	4.87623e-24	1.06165e-21	gi|114514191|ref|NC_002947.4|	2511809	2513143	-	1335	yegQ	PP_RS11440	GO:0140096;GO:0044464;GO:0006508;GO:0003824;GO:0005575;GO:0043170;GO:0044238;GO:0005829;GO:1901564;GO:0005623;GO:0016787;GO:0003674;GO:0005737;GO:0008233;GO:0008152;GO:0019538;GO:0044424;GO:0006807;GO:0044444;GO:0005622;GO:0008150;GO:0071704	K08303	1YVSG	O	sp|P76403|TRHP_ECOLI tRNA hydroxylation protein P OS=Escherichia coli (strain K12) OX=83333 GN=trhP PE=1 SV=1	WP_049587511.1 MULTISPECIES: tRNA 5-hydroxyuridine modification protein YegQ [Pseudomonas] &gt;HBM66611.1 U32 family peptidase [Pseudomonas sp.] &gt;AOX10142.1 U32 family peptidase [Pseudomonas putida JB] &gt;AUZ60256.1 Putative protease [Pseudomonas sp. XWY-1] &gt;AVD94714.1 U32 family peptidase [Pseudomonas sp. SWI36] &gt;KMU95214.1 protease [Pseudomonas putida]	GO:0006508//proteolysis;GO:0043170//macromolecule metabolic process;GO:0044238//primary metabolic process;GO:1901564//organonitrogen compound metabolic process;GO:0008152//metabolic process;GO:0019538//protein metabolic process;GO:0006807//nitrogen compound metabolic process;GO:0008150//biological_process;GO:0071704//organic substance metabolic process;	GO:0044464//obsolete cell part;GO:0005575//cellular_component;GO:0005829//cytosol;GO:0005623//obsolete cell;GO:0005737//cytoplasm;GO:0044424//obsolete intracellular part;GO:0044444//obsolete cytoplasmic part;GO:0005622//intracellular anatomical structure;	GO:0140096//catalytic activity, acting on a protein;GO:0003824//catalytic activity;GO:0016787//hydrolase activity;GO:0003674//molecular_function;GO:0008233//peptidase activity;	ko05120(Epithelial cell signaling in Helicobacter pylori infection)
gene-PP_RS13850	1261.74	2448.16	75.312	0.0307627	-5.02268	1.59259e-23	3.33403e-21	gi|114514191|ref|NC_002947.4|	3046368	3047153	+	786	pstB	PP_RS13850	GO:0015075;GO:0016462;GO:0015318;GO:0034220;GO:0016818;GO:1901363;GO:0036094;GO:0016020;GO:0005315;GO:0032555;GO:0000166;GO:0043168;GO:0005215;GO:0005524;GO:0098660;GO:0098656;GO:0015405;GO:0097367;GO:0016887;GO:0015415;GO:0043225;GO:0006810;GO:0043492;GO:0008150;GO:0022857;GO:0005886;GO:0003674;GO:0022804;GO:0016787;GO:0006811;GO:0042623;GO:0032553;GO:0042626;GO:0017111;GO:0008144;GO:0005488;GO:…	K02036	1YXIZ	P	sp|Q88JJ0|PSTB1_PSEPK Phosphate import ATP-binding protein PstB 1 OS=Pseudomonas putida (strain ATCC 47054 / DSM 6125 / CFBP 8728 / NCIMB 11950 / KT2440) OX=160488 GN=pstB1 PE=3 SV=1	WP_029380586.1 MULTISPECIES: phosphate ABC transporter ATP-binding protein PstB [Pseudomonas] &gt;AVD95214.1 phosphate ABC transporter ATP-binding protein [Pseudomonas sp. SWI36] &gt;AYN10443.1 phosphate ABC transporter ATP-binding protein [Pseudomonas putida] &gt;MBI6886671.1 phosphate ABC transporter ATP-binding protein [Pseudomonas putida] &gt;MBP2838832.1 phosphate ABC transporter ATP-binding…	GO:0034220//ion transmembrane transport;GO:0098660//inorganic ion transmembrane transport;GO:0098656//anion transmembrane transport;GO:0006810//transport;GO:0008150//biological_process;GO:0006811//ion transport;GO:0035435//phosphate ion transmembrane transport;GO:0098661//inorganic anion transmembrane transport;GO:0051179//localization;GO:0006817//phosphate ion transport;GO:0051234//establishment…	GO:0016020//membrane;GO:0005886//plasma membrane;GO:0005575//cellular_component;GO:0044464//obsolete cell part;GO:0005623//obsolete cell;GO:0071944//cell periphery;	GO:0015075//ion transmembrane transporter activity;GO:0016462//pyrophosphatase activity;GO:0015318//inorganic molecular entity transmembrane transporter activity;GO:0016818//hydrolase activity, acting on acid anhydrides, in phosphorus-containing anhydrides;GO:1901363//heterocyclic compound binding;GO:0036094//small molecule binding;GO:0005315//inorganic phosphate transmembrane transporter activit…	ko02010(ABC transporters)
gene-PP_RS05775	3515.87	6988.87	42.8818	0.00613573	-7.34855	1.87707e-23	3.78403e-21	gi|114514191|ref|NC_002947.4|	1270314	1271102	+	789	PP_RS05775	PP_RS05775	-	-	1NV3J	S	sp|Q8TWY1|SYA_METKA Alanine--tRNA ligase OS=Methanopyrus kandleri (strain AV19 / DSM 6324 / JCM 9639 / NBRC 100938) OX=190192 GN=alaS PE=3 SV=2	WP_010952274.1 MULTISPECIES: alanyl-tRNA editing protein [Pseudomonas] &gt;HBM66809.1 alanyl-tRNA editing protein [Pseudomonas sp.] &gt;AAN66736.1 putative Synthetase [Pseudomonas putida KT2440] &gt;AUZ57799.1 Ser-tRNA(Ala) deacylase [Pseudomonas sp. XWY-1] &gt;AVD91912.1 alanyl-tRNA editing protein [Pseudomonas sp. SWI36] &gt;KMU92870.1 synthetase [Pseudomonas putida]	-	-	-	-
gene-PP_RS13790	611.507	32.1409	1190.87	37.0516	5.21147	1.00305e-22	1.94987e-20	gi|114514191|ref|NC_002947.4|	3035481	3036356	-	876	PP_RS13790	PP_RS13790	-	-	1YZG7	T	sp|Q8ZE81|USPE_YERPE Universal stress protein E OS=Yersinia pestis OX=632 GN=uspE PE=3 SV=1	AAN68256.1 Universal stress protein family [Pseudomonas putida KT2440] &gt;SKB91108.1 Nucleotide-binding universal stress protein, UspA family [Pseudomonas putida]	-	-	-	-
gene-PP_RS04285	1316.03	83.1642	2548.89	30.6489	4.93776	1.65589e-22	3.10794e-20	gi|114514191|ref|NC_002947.4|	945812	947368	-	1557	norR	PP_RS04285	-	K12266	1YVCN	KT	sp|Q9K4V0|NORR1_CUPNH Nitric oxide reductase transcription regulator NorR1 OS=Cupriavidus necator (strain ATCC 17699 / DSM 428 / KCTC 22496 / NCIMB 10442 / H16 / Stanier 337) OX=381666 GN=norR1 PE=2 SV=2	WP_010952043.1 MULTISPECIES: nitric oxide reductase transcriptional regulator NorR [Pseudomonas] &gt;AAN66432.1 DNA-binding transcriptional dual regulator (NO) [Pseudomonas putida KT2440] &gt;KMU97433.1 transcriptional regulator [Pseudomonas putida] &gt;KMY37060.1 transcriptional regulator [Pseudomonas putida] &gt;MBP2841883.1 nitric oxide reductase transcriptional regulator NorR [Pseudomonas sp.…	-	-	-	-
gene-PP_RS12795	3925.69	278.715	7572.66	27.1699	4.76394	2.54534e-22	4.6181e-20	gi|114514191|ref|NC_002947.4|	2799202	2800290	-	1089	PP_RS12795	PP_RS12795	GO:0009065;GO:0044237;GO:0051289;GO:0003824;GO:0043436;GO:0043933;GO:1901575;GO:0044424;GO:0005622;GO:0009987;GO:0042802;GO:1901565;GO:0043603;GO:0005623;GO:0044248;GO:0009068;GO:0034641;GO:0006528;GO:0005488;GO:0044281;GO:0044464;GO:0031975;GO:0016811;GO:0044085;GO:0006530;GO:0030288;GO:0051262;GO:0030313;GO:1901605;GO:0005575;GO:0008152;GO:0044282;GO:0006807;GO:0006082;GO:0009056;GO:0071704;GO:…	K05597	1YXA1	EJ	sp|Q88K39|ASPQ_PSEPK Glutaminase-asparaginase OS=Pseudomonas putida (strain ATCC 47054 / DSM 6125 / CFBP 8728 / NCIMB 11950 / KT2440) OX=160488 GN=ansB PE=1 SV=1	WP_010953400.1 MULTISPECIES: asparaginase [Pseudomonas] &gt;Q88K39.1 RecName: Full=Glutaminase-asparaginase; AltName: Full=L-ASNase/L-GLNase; AltName: Full=L-asparagine/L-glutamine amidohydrolase; Flags: Precursor [Pseudomonas putida KT2440] &gt;AAN68065.1 Glutaminase-asparaginase [Pseudomonas putida KT2440] &gt;AUZ60021.1 L-asparaginase [Pseudomonas sp. XWY-1] &gt;KMU95046.1 glutaminase [Pseudom…	GO:0009065//glutamine family amino acid catabolic process;GO:0044237//cellular metabolic process;GO:0051289//protein homotetramerization;GO:0043436//oxoacid metabolic process;GO:0043933//protein-containing complex subunit organization;GO:1901575//organic substance catabolic process;GO:0009987//cellular process;GO:1901565//organonitrogen compound catabolic process;GO:0043603//cellular amide metabo…	GO:0044424//obsolete intracellular part;GO:0005622//intracellular anatomical structure;GO:0005623//obsolete cell;GO:0044464//obsolete cell part;GO:0031975//envelope;GO:0030288//outer membrane-bounded periplasmic space;GO:0030313//cell envelope;GO:0005575//cellular_component;GO:0042597//periplasmic space;GO:0005829//cytosol;GO:0044444//obsolete cytoplasmic part;GO:0005737//cytoplasm;	GO:0003824//catalytic activity;GO:0042802//identical protein binding;GO:0005488//binding;GO:0016811//hydrolase activity, acting on carbon-nitrogen (but not peptide) bonds, in linear amides;GO:0004067//asparaginase activity;GO:0005515//protein binding;GO:0050417//glutamin-(asparagin-)ase activity;GO:0016810//hydrolase activity, acting on carbon-nitrogen (but not peptide) bonds;GO:0003674//molecula…	ko02020(Two-component system);ko00470(D-Amino acid metabolism);ko00250(Alanine, aspartate and glutamate metabolism);ko00220(Arginine biosynthesis)
gene-PP_RS05785	1905.78	3742.87	68.682	0.0183501	-5.76807	4.58236e-22	8.04574e-20	gi|114514191|ref|NC_002947.4|	1272307	1273209	+	903	PP_RS05785	PP_RS05785	-	-	1RN6J	E	sp|Q5HRP1|CYSK_STAEQ Cysteine synthase OS=Staphylococcus epidermidis (strain ATCC 35984 / RP62A) OX=176279 GN=cysK PE=3 SV=1	WP_010952276.1 MULTISPECIES: pyridoxal-phosphate dependent enzyme [Pseudomonas] &gt;AAN66738.1 Pyridoxal-phosphate dependent enzyme family protein [Pseudomonas putida KT2440] &gt;KMU92872.1 pyridoxal-5&apos;-phosphate-dependent protein [Pseudomonas putida] &gt;KMY37357.1 pyridoxal-5&apos;-phosphate-dependent protein [Pseudomonas putida] &gt;MBI6887499.1 pyridoxal-phosphate dependent enzyme [Pseud…	-	-	-	-
gene-PP_RS19045	8427.01	16183.4	670.627	0.0414392	-4.59286	9.26323e-22	1.57562e-19	gi|114514191|ref|NC_002947.4|	4167637	4169892	-	2256	katG	PP_RS19045	GO:0043169;GO:0009056;GO:0048037;GO:0008152;GO:0098754;GO:0042493;GO:0046906;GO:0016999;GO:0016209;GO:0004096;GO:0042542;GO:0070301;GO:0072593;GO:0005488;GO:0016684;GO:0005575;GO:0017144;GO:0004601;GO:0044464;GO:0042802;GO:0009987;GO:0051186;GO:0005622;GO:0051187;GO:0042744;GO:0046677;GO:0034614;GO:0044424;GO:1901701;GO:0044248;GO:0035690;GO:0005623;GO:0042743;GO:0097159;GO:0043167;GO:0044237;GO:…	K03782	1YW3H	P	sp|Q88GQ0|KATG_PSEPK Catalase-peroxidase OS=Pseudomonas putida (strain ATCC 47054 / DSM 6125 / CFBP 8728 / NCIMB 11950 / KT2440) OX=160488 GN=katG PE=3 SV=1	WP_010954507.1 MULTISPECIES: catalase/peroxidase HPI [Pseudomonas] &gt;Q88GQ0.1 RecName: Full=Catalase-peroxidase; Short=CP; AltName: Full=Peroxidase/catalase [Pseudomonas putida KT2440] &gt;AAN69268.1 Catalase-peroxidase [Pseudomonas putida KT2440] &gt;KMU97110.1 hydroperoxidase [Pseudomonas putida] &gt;MBP2841545.1 catalase/peroxidase HPI [Pseudomonas sp. PNP] &gt;PXZ50266.1 catalase/peroxidase…	GO:0009056//catabolic process;GO:0008152//metabolic process;GO:0098754//detoxification;GO:0042493//response to xenobiotic stimulus;GO:0016999//antibiotic metabolic process;GO:0042542//response to hydrogen peroxide;GO:0070301//cellular response to hydrogen peroxide;GO:0072593//reactive oxygen species metabolic process;GO:0017144//xenobiotic metabolic process;GO:0009987//cellular process;GO:0051186…	GO:0005575//cellular_component;GO:0044464//obsolete cell part;GO:0005622//intracellular anatomical structure;GO:0044424//obsolete intracellular part;GO:0005623//obsolete cell;GO:0005576//extracellular region;GO:0005737//cytoplasm;GO:0044444//obsolete cytoplasmic part;GO:0005829//cytosol;	GO:0043169//cation binding;GO:0048037//obsolete cofactor binding;GO:0046906//tetrapyrrole binding;GO:0016209//antioxidant activity;GO:0004096//catalase activity;GO:0005488//binding;GO:0016684//oxidoreductase activity, acting on peroxide as acceptor;GO:0004601//peroxidase activity;GO:0042802//identical protein binding;GO:0097159//organic cyclic compound binding;GO:0043167//ion binding;GO:0003824//…	ko00983(Drug metabolism - other enzymes);ko00940(Phenylpropanoid biosynthesis);ko00380(Tryptophan metabolism);ko00360(Phenylalanine metabolism)
gene-PP_RS27125	2277.92	161.718	4394.12	27.1715	4.76402	1.04936e-21	1.7308e-19	gi|114514191|ref|NC_002947.4|	5936484	5937443	+	960	PP_RS27125	PP_RS27125	-	K01993	1YXN8	M	sp|P37626|YHII_ECOLI Uncharacterized protein YhiI OS=Escherichia coli (strain K12) OX=83333 GN=yhiI PE=3 SV=1	WP_010955730.1 MULTISPECIES: HlyD family efflux transporter periplasmic adaptor subunit [Pseudomonas] &gt;AAN70771.1 putative translation-related protein [Pseudomonas putida KT2440] &gt;KMU93332.1 hemolysin secretion protein D [Pseudomonas putida] &gt;KMY27909.1 hemolysin secretion protein D [Pseudomonas putida] &gt;MBP2840371.1 HlyD family efflux transporter periplasmic adaptor subunit [Pseudomo…	-	-	-	-
gene-PP_RS17810	441.105	856.178	26.0324	0.0304053	-5.03953	2.53036e-21	4.05081e-19	gi|114514191|ref|NC_002947.4|	3872688	3874139	-	1452	PP_RS17810	PP_RS17810	-	-	1YXXE	T	sp|Q8X614|ZRAS_ECO57 Sensor protein ZraS OS=Escherichia coli O157:H7 OX=83334 GN=zraS PE=3 SV=1	WP_010954289.1 MULTISPECIES: HAMP domain-containing histidine kinase [Pseudomonas] &gt;AAN69023.1 Sensor histidine kinase [Pseudomonas putida KT2440] &gt;AFK72863.1 sensor histidine kinase [Pseudomonas putida ND6] &gt;ANI03823.1 two-component sensor histidine kinase [Pseudomonas putida SJTE-1] &gt;KMU94759.1 histidine kinase [Pseudomonas putida] &gt;KMY34366.1 histidine kinase [Pseudomonas putida]	-	-	-	-
gene-PP_RS26250	1609.77	133.173	3086.36	23.1757	4.53454	8.90179e-21	1.38435e-18	gi|114514191|ref|NC_002947.4|	5735772	5737445	-	1674	hutU	PP_RS26250	GO:0044282;GO:0008152;GO:0006807;GO:0006082;GO:0009056;GO:0006520;GO:0071704;GO:0016999;GO:0016153;GO:0044281;GO:0044464;GO:0016835;GO:0017144;GO:1901605;GO:0005575;GO:0006725;GO:0044424;GO:1901575;GO:1901360;GO:0005622;GO:1901565;GO:0009987;GO:0005623;GO:0015942;GO:0043603;GO:0043606;GO:0006547;GO:0044248;GO:0034641;GO:0044237;GO:0052805;GO:0003824;GO:0019439;GO:0043436;GO:0016836;GO:1901606;GO:…	K01712	1YWQS	E	sp|A5WA67|HUTU_PSEP1 Urocanate hydratase OS=Pseudomonas putida (strain ATCC 700007 / DSM 6899 / BCRC 17059 / F1) OX=351746 GN=hutU PE=3 SV=1	WP_202607635.1 urocanate hydratase [Pseudomonas putida]	GO:0044282//small molecule catabolic process;GO:0008152//metabolic process;GO:0006807//nitrogen compound metabolic process;GO:0006082//organic acid metabolic process;GO:0009056//catabolic process;GO:0006520//cellular amino acid metabolic process;GO:0071704//organic substance metabolic process;GO:0016999//antibiotic metabolic process;GO:0044281//small molecule metabolic process;GO:0017144//xenobio…	GO:0044464//obsolete cell part;GO:0005575//cellular_component;GO:0044424//obsolete intracellular part;GO:0005622//intracellular anatomical structure;GO:0005623//obsolete cell;GO:0005737//cytoplasm;	GO:0016153//urocanate hydratase activity;GO:0016835//carbon-oxygen lyase activity;GO:0003824//catalytic activity;GO:0016836//hydro-lyase activity;GO:0016829//lyase activity;GO:0003674//molecular_function;	ko00340(Histidine metabolism)
gene-PP_RS15995	12256.5	158.169	24354.8	153.98	7.2666	1.08181e-20	1.63564e-18	gi|114514191|ref|NC_002947.4|	3478061	3478579	-	519	PP_RS15995	PP_RS15995	-	K11903	1YVMW	S	sp|Q9I747|HCP1_PSEAE Protein hcp1 OS=Pseudomonas aeruginosa (strain ATCC 15692 / DSM 22644 / CIP 104116 / JCM 14847 / LMG 12228 / 1C / PRS 101 / PAO1) OX=208964 GN=hcp1 PE=1 SV=1	AAN68697.1 conserved protein of unknown function [Pseudomonas putida KT2440]	-	-	-	ko03070(Bacterial secretion system);ko02025(Biofilm formation - Pseudomonas aeruginosa)
gene-PP_RS22075	990.03	76.4706	1903.59	24.8931	4.63767	1.43679e-20	2.11364e-18	gi|114514191|ref|NC_002947.4|	4835994	4837418	+	1425	ccoN	PP_RS22075	GO:1901564;GO:0098660;GO:0044425;GO:0006091;GO:0019825;GO:0009259;GO:0006810;GO:0022857;GO:0008150;GO:0020037;GO:0031226;GO:0016310;GO:0005887;GO:0009117;GO:0070469;GO:0045277;GO:0019637;GO:0009055;GO:0015318;GO:0016705;GO:0072521;GO:0008324;GO:0015990;GO:0044459;GO:0015078;GO:0016020;GO:0009199;GO:0097159;GO:0070470;GO:0009126;GO:0051234;GO:0016491;GO:0022900;GO:1901135;GO:1901360;GO:0070069;GO:…	K00404	1YW83	C	sp|D9IA43|CCON1_PSEST Cbb3-type cytochrome c oxidase subunit CcoN1 OS=Pseudomonas stutzeri OX=316 GN=ccoN1 PE=1 SV=1	WP_003254280.1 MULTISPECIES: cytochrome-c oxidase, cbb3-type subunit I [Pseudomonas] &gt;MPT08307.1 cytochrome-c oxidase, cbb3-type subunit I [Pseudomonas sp.] &gt;AAN69830.1 cytochrome c oxidase subunit I, cbb3-type [Pseudomonas putida KT2440] &gt;ABQ77774.1 cytochrome c oxidase, cbb3-type, subunit I [Pseudomonas putida F1] &gt;AFK71279.1 cbb3-type cytochrome c oxidase subunit I [Pseudomonas put…	GO:1901564//organonitrogen compound metabolic process;GO:0098660//inorganic ion transmembrane transport;GO:0006091//generation of precursor metabolites and energy;GO:0009259//ribonucleotide metabolic process;GO:0006810//transport;GO:0008150//biological_process;GO:0016310//phosphorylation;GO:0009117//nucleotide metabolic process;GO:0019637//organophosphate metabolic process;GO:0072521//purine-cont…	GO:0044425//obsolete membrane part;GO:0031226//intrinsic component of plasma membrane;GO:0005887//integral component of plasma membrane;GO:0070469//respirasome;GO:0045277//respiratory chain complex IV;GO:0044459//obsolete plasma membrane part;GO:0016020//membrane;GO:0070470//plasma membrane respirasome;GO:0070069//cytochrome complex;GO:0045278//plasma membrane respiratory chain complex IV;GO:0071…	GO:0019825//oxygen binding;GO:0022857//transmembrane transporter activity;GO:0020037//heme binding;GO:0009055//electron transfer activity;GO:0015318//inorganic molecular entity transmembrane transporter activity;GO:0016705//oxidoreductase activity, acting on paired donors, with incorporation or reduction of molecular oxygen;GO:0008324//cation transmembrane transporter activity;GO:0015078//proton …	ko02020(Two-component system);ko00190(Oxidative phosphorylation)
gene-PP_RS04595	330.223	1.16692	659.279	564.974	9.14204	1.54888e-20	2.21857e-18	gi|114514191|ref|NC_002947.4|	1008744	1009397	-	654	PP_RS04595	PP_RS04595	-	K05846	1YV8U	P	sp|Q8ZPK3|OSMW_SALTY Osmoprotectant import permease protein OsmW OS=Salmonella typhimurium (strain LT2 / SGSC1412 / ATCC 700720) OX=99287 GN=osmW PE=1 SV=1	WP_010952080.1 MULTISPECIES: ABC transporter permease [Pseudomonas] &gt;AAN66494.1 osmoprotectant ABC transporter permease subunit [Pseudomonas putida KT2440] &gt;AYN09132.1 choline ABC transporter permease [Pseudomonas putida] &gt;KMU97490.1 choline ABC transporter permease [Pseudomonas putida] &gt;KMY37118.1 choline ABC transporter permease [Pseudomonas putida] &gt;MBP2841944.1 ABC transporter …	-	-	-	ko02010(ABC transporters)
gene-PP_RS16015	185.927	7.02906	364.826	51.9025	5.69773	1.9278e-20	2.69052e-18	gi|114514191|ref|NC_002947.4|	3485954	3486670	-	717	icmH	PP_RS16015	-	K11892	1S3HZ	S	-	WP_010953990.1 MULTISPECIES: type IVB secretion system protein IcmH/DotU [Pseudomonas] &gt;AAN68700.1 conserved protein of unknown function [Pseudomonas putida KT2440] &gt;KMU97639.1 type VI secretion system protein ImpK [Pseudomonas putida] &gt;KMY34048.1 type VI secretion system protein ImpK [Pseudomonas putida] &gt;MBP2840982.1 type IVB secretion system protein IcmH/DotU [Pseudomonas sp. PNP] …	-	-	-	ko03070(Bacterial secretion system)
gene-PP_RS04660	1427.2	123.535	2730.87	22.106	4.46637	3.26746e-20	4.4462e-18	gi|114514191|ref|NC_002947.4|	1023767	1025146	-	1380	PP_RS04660	PP_RS04660	-	-	1YXH2	M	sp|P32722|PORD_PSEAE Porin D OS=Pseudomonas aeruginosa (strain ATCC 15692 / DSM 22644 / CIP 104116 / JCM 14847 / LMG 12228 / 1C / PRS 101 / PAO1) OX=208964 GN=oprD PE=1 SV=1	WP_010952091.1 MULTISPECIES: OprD family porin [Pseudomonas] &gt;AAN66508.1 glycine-glutamate dipeptide porin [Pseudomonas putida KT2440] &gt;KMU97502.1 porin [Pseudomonas putida] &gt;KMY37130.1 porin [Pseudomonas putida] &gt;MBP2841957.1 OprD family porin [Pseudomonas sp. PNP] &gt;PXZ54055.1 outer membrane porin, OprD family [Pseudomonas sp. SMT-1]	-	-	-	-
gene-PP_RS27070	2924.02	253.075	5594.96	22.1079	4.46649	4.11805e-20	5.46696e-18	gi|114514191|ref|NC_002947.4|	5928047	5929048	-	1002	PP_RS27070	PP_RS27070	-	K02012	1YVTR	P	sp|Q9HTX3|P5217_PSEAE Probable binding protein component of ABC iron transporter PA5217 OS=Pseudomonas aeruginosa (strain ATCC 15692 / DSM 22644 / CIP 104116 / JCM 14847 / LMG 12228 / 1C / PRS 101 / PAO1) OX=208964 GN=PA5217 PE=1 SV=1	WP_004575832.1 MULTISPECIES: extracellular solute-binding protein [Pseudomonas] &gt;AAN70761.1 putative iron(III)|iron ABC transporter, periplasmic iron-binding protein [Pseudomonas putida KT2440] &gt;ANI32150.1 iron ABC transporter substrate-binding protein [Pseudomonas sp. JY-Q] &gt;AUZ61794.1 Ferric iron ABC transporter, iron-binding protein [Pseudomonas sp. XWY-1] &gt;ENY77507.1 iron ABC tran…	-	-	-	ko02010(ABC transporters)
gene-PP_RS23380	2525.45	222.727	4828.17	21.6775	4.43813	7.35262e-20	9.52864e-18	gi|114514191|ref|NC_002947.4|	5101884	5102672	+	789	phhA	PP_RS23380	GO:1901361;GO:0046872;GO:0004497;GO:1901606;GO:0016705;GO:0016054;GO:0006558;GO:1902221;GO:0042737;GO:0044238;GO:1901564;GO:1902222;GO:0003674;GO:0046395;GO:0019752;GO:0009063;GO:0055114;GO:0008150;GO:0009072;GO:0009074;GO:0016714;GO:0017144;GO:0006725;GO:1901605;GO:0005488;GO:0044281;GO:0046914;GO:0006559;GO:0004505;GO:0008152;GO:0044282;GO:0006807;GO:0006082;GO:0043169;GO:0071704;GO:0009056;GO:…	K00500	1YWM3	E	sp|P43334|PH4H_PSEAE Phenylalanine-4-hydroxylase OS=Pseudomonas aeruginosa (strain ATCC 15692 / DSM 22644 / CIP 104116 / JCM 14847 / LMG 12228 / 1C / PRS 101 / PAO1) OX=208964 GN=phhA PE=3 SV=2	WP_003254528.1 MULTISPECIES: phenylalanine 4-monooxygenase [Pseudomonas] &gt;MPT08260.1 phenylalanine 4-monooxygenase [Pseudomonas sp.] &gt;AAN70065.1 phenylalanine-4-hydroxylase [Pseudomonas putida KT2440] &gt;ABQ77582.1 Phenylalanine 4-hydroxylase [Pseudomonas putida F1] &gt;ADR59085.1 PhhA [Pseudomonas putida BIRD-1] &gt;AFO49886.1 phenylalanine 4-monooxygenase [Pseudomonas putida DOT-T1E]	GO:1901361//organic cyclic compound catabolic process;GO:1901606//alpha-amino acid catabolic process;GO:0016054//organic acid catabolic process;GO:0006558//L-phenylalanine metabolic process;GO:1902221//erythrose 4-phosphate/phosphoenolpyruvate family amino acid metabolic process;GO:0042737//xenobiotic catabolic process;GO:0044238//primary metabolic process;GO:1901564//organonitrogen compound meta…	-	GO:0046872//metal ion binding;GO:0004497//monooxygenase activity;GO:0016705//oxidoreductase activity, acting on paired donors, with incorporation or reduction of molecular oxygen;GO:0003674//molecular_function;GO:0016714//oxidoreductase activity, acting on paired donors, with incorporation or reduction of molecular oxygen, reduced pteridine as one donor, and incorporation of one atom of oxygen;GO…	ko00790(Folate biosynthesis);ko00400(Phenylalanine, tyrosine and tryptophan biosynthesis);ko00360(Phenylalanine metabolism)
gene-PP_RS08380	1720.58	147.069	3294.09	22.3983	4.48532	9.77797e-20	1.23771e-17	gi|114514191|ref|NC_002947.4|	1822680	1825253	-	2574	mutS	PP_RS08380	GO:0017076;GO:0000018;GO:0071704;GO:0016817;GO:0050789;GO:0032991;GO:0006807;GO:0008301;GO:0006259;GO:0008152;GO:0005575;GO:0006725;GO:0044464;GO:0019222;GO:0042623;GO:0032553;GO:0005488;GO:0008144;GO:0017111;GO:0034641;GO:0030554;GO:1901265;GO:0043531;GO:0005623;GO:0035639;GO:0009987;GO:0042802;GO:0005622;GO:1901360;GO:0044424;GO:0032559;GO:0051171;GO:0051052;GO:0003824;GO:1990391;GO:0097159;GO:…	K03555	1YXHP	L	sp|Q88ME7|MUTS_PSEPK DNA mismatch repair protein MutS OS=Pseudomonas putida (strain ATCC 47054 / DSM 6125 / CFBP 8728 / NCIMB 11950 / KT2440) OX=160488 GN=mutS PE=3 SV=1	WP_010952693.1 MULTISPECIES: DNA mismatch repair protein MutS [Pseudomonas] &gt;Q88ME7.1 RecName: Full=DNA mismatch repair protein MutS [Pseudomonas putida KT2440] &gt;HBK48493.1 DNA mismatch repair protein MutS [Pseudomonas sp.] &gt;AAN67247.1 DNA mismatch repair protein MutS [Pseudomonas putida KT2440] &gt;ADR61573.1 MutS [Pseudomonas putida BIRD-1] &gt;AJA14711.1 DNA mismatch repair protein Mu…	GO:0000018//regulation of DNA recombination;GO:0071704//organic substance metabolic process;GO:0050789//regulation of biological process;GO:0006807//nitrogen compound metabolic process;GO:0006259//DNA metabolic process;GO:0008152//metabolic process;GO:0006725//cellular aromatic compound metabolic process;GO:0019222//regulation of metabolic process;GO:0034641//cellular nitrogen compound metabolic …	GO:0032991//protein-containing complex;GO:0005575//cellular_component;GO:0044464//obsolete cell part;GO:0005623//obsolete cell;GO:0005622//intracellular anatomical structure;GO:0044424//obsolete intracellular part;GO:1990391//DNA repair complex;GO:0005737//cytoplasm;GO:0032300//mismatch repair complex;GO:0044444//obsolete cytoplasmic part;GO:0005829//cytosol;	GO:0017076//purine nucleotide binding;GO:0016817//hydrolase activity, acting on acid anhydrides;GO:0008301//DNA binding, bending;GO:0042623//ATP hydrolysis activity;GO:0032553//ribonucleotide binding;GO:0005488//binding;GO:0008144//obsolete drug binding;GO:0017111//nucleoside-triphosphatase activity;GO:0030554//adenyl nucleotide binding;GO:1901265//nucleoside phosphate binding;GO:0043531//ADP bin…	ko03430(Mismatch repair)
gene-PP_RS17870	3606.7	344.176	6869.23	19.9585	4.31893	1.58843e-19	1.96496e-17	gi|114514191|ref|NC_002947.4|	3889642	3890718	-	1077	hppD	PP_RS17870	-	K00457	1YWS2	C	sp|P80064|HPPD_PSEUJ 4-hydroxyphenylpyruvate dioxygenase OS=Pseudomonas sp. (strain P.J. 874) OX=72587 GN=hpd PE=1 SV=1	WP_010954299.1 MULTISPECIES: 4-hydroxyphenylpyruvate dioxygenase [Pseudomonas] &gt;AAN69035.1 4-hydroxyphenylpyruvate dioxygenase [Pseudomonas putida KT2440] &gt;KMU94770.1 4-hydroxyphenylpyruvate dioxygenase [Pseudomonas putida] &gt;KMY34377.1 4-hydroxyphenylpyruvate dioxygenase [Pseudomonas putida] &gt;MBP2841493.1 4-hydroxyphenylpyruvate dioxygenase [Pseudomonas sp. PNP] &gt;PXZ47676.1 4-hydro…	-	-	-	ko00360(Phenylalanine metabolism);ko00350(Tyrosine metabolism);ko00130(Ubiquinone and other terpenoid-quinone biosynthesis)
gene-PP_RS09965	1193.1	2279.9	106.298	0.0466241	-4.42278	1.72921e-19	2.09158e-17	gi|114514191|ref|NC_002947.4|	2177765	2179201	+	1437	PP_RS09965	PP_RS09965	-	-	1S01K	L	-	WP_010952952.1 MULTISPECIES: IS1182-like element ISPpu16 family transposase [Pseudomonas] &gt;AAN67548.1 conserved protein of unknown function [Pseudomonas putida KT2440] &gt;KMU96611.1 transposase [Pseudomonas putida] &gt;KMY35926.1 transposase [Pseudomonas putida] &gt;PXZ48155.1 IS1182-like element ISPpu16 family transposase [Pseudomonas sp. SMT-1] &gt;QDW59211.1 IS1182-like element ISPpu16 fam…	-	-	-	-
gene-PP_RS00435	2946.45	290.947	5601.95	19.2542	4.2671	2.58889e-19	3.06333e-17	gi|114514191|ref|NC_002947.4|	94597	94920	-	324	PP_RS00435	PP_RS00435	-	-	1YYW2	S	-	WP_014589231.1 MULTISPECIES: DUF883 family protein [Pseudomonas] &gt;ADR57823.1 Hypothetical protein, conserved [Pseudomonas putida BIRD-1] &gt;AJA13460.1 hypothetical protein RPPX_08950 [Pseudomonas putida S12] &gt;AOX06907.1 hypothetical protein Q5O_00475 [Pseudomonas putida JB] &gt;KMU92971.1 hypothetical protein AC138_26395 [Pseudomonas putida] &gt;KMY38547.1 hypothetical protein AA993_00525 …	-	-	-	-
gene-PP_RS04415	2628.12	249.643	5006.6	20.055	4.32589	4.00743e-19	4.64095e-17	gi|114514191|ref|NC_002947.4|	970152	971267	+	1116	tgt	PP_RS04415	GO:0090304;GO:0046116;GO:0044237;GO:0043167;GO:0003824;GO:0140098;GO:0034660;GO:0008270;GO:0044424;GO:0008033;GO:0009987;GO:0018130;GO:0005622;GO:1901360;GO:1901135;GO:0006399;GO:0034654;GO:0005623;GO:0034641;GO:0005488;GO:0044281;GO:0006396;GO:0140101;GO:0044464;GO:0016757;GO:0006725;GO:0005575;GO:0006807;GO:0008152;GO:0043169;GO:0071704;GO:0044271;GO:0009163;GO:0046914;GO:0044283;GO:0044238;GO:…	K00773	1YVA0	F	sp|Q88PL7|TGT_PSEPK Queuine tRNA-ribosyltransferase OS=Pseudomonas putida (strain ATCC 47054 / DSM 6125 / CFBP 8728 / NCIMB 11950 / KT2440) OX=160488 GN=tgt PE=3 SV=1	WP_003248558.1 MULTISPECIES: tRNA guanosine(34) transglycosylase Tgt [Pseudomonas] &gt;Q88PL7.1 RecName: Full=Queuine tRNA-ribosyltransferase; AltName: Full=Guanine insertion enzyme; AltName: Full=tRNA-guanine transglycosylase [Pseudomonas putida KT2440] &gt;AAN66458.1 queuine tRNA-ribosyltransferase [Pseudomonas putida KT2440] &gt;AFK70407.1 queuine tRNA-ribosyltransferase [Pseudomonas putida ND…	GO:0090304//nucleic acid metabolic process;GO:0046116//queuosine metabolic process;GO:0044237//cellular metabolic process;GO:0034660//ncRNA metabolic process;GO:0008033//tRNA processing;GO:0009987//cellular process;GO:0018130//heterocycle biosynthetic process;GO:1901360//organic cyclic compound metabolic process;GO:1901135//carbohydrate derivative metabolic process;GO:0006399//tRNA metabolic proc…	GO:0044424//obsolete intracellular part;GO:0005622//intracellular anatomical structure;GO:0005623//obsolete cell;GO:0044464//obsolete cell part;GO:0005575//cellular_component;GO:0005829//cytosol;GO:0044444//obsolete cytoplasmic part;GO:0005737//cytoplasm;	GO:0043167//ion binding;GO:0003824//catalytic activity;GO:0140098//catalytic activity, acting on RNA;GO:0008270//zinc ion binding;GO:0005488//binding;GO:0140101//catalytic activity, acting on a tRNA;GO:0016757//glycosyltransferase activity;GO:0043169//cation binding;GO:0046914//transition metal ion binding;GO:0016763//pentosyltransferase activity;GO:0008479//queuine tRNA-ribosyltransferase activi…	-
gene-PP_RS16000	798.16	69.3594	1526.96	22.0152	4.46043	5.32312e-19	6.0362e-17	gi|114514191|ref|NC_002947.4|	3478723	3481218	-	2496	tssM	PP_RS16000	-	K11891	1YUVV	N	sp|Q9I755|TSSM1_PSEAE Type VI secretion system component TssM1 OS=Pseudomonas aeruginosa (strain ATCC 15692 / DSM 22644 / CIP 104116 / JCM 14847 / LMG 12228 / 1C / PRS 101 / PAO1) OX=208964 GN=tssM1 PE=3 SV=1	WP_010953988.1 MULTISPECIES: type VI secretion system membrane subunit TssM [Pseudomonas] &gt;AAN68698.1 OmpA domain protein [Pseudomonas putida KT2440] &gt;KMU97642.1 membrane protein [Pseudomonas putida] &gt;KMY34045.1 membrane protein [Pseudomonas putida] &gt;MBP2840979.1 type VI secretion system membrane subunit TssM [Pseudomonas sp. PNP] &gt;PXZ53392.1 type VI secretion system membrane subun…	-	-	-	ko03070(Bacterial secretion system);ko02025(Biofilm formation - Pseudomonas aeruginosa)
gene-PP_RS18760	2396.16	4647.62	144.695	0.0311332	-5.0054	5.45025e-19	6.05423e-17	gi|114514191|ref|NC_002947.4|	4102664	4103245	-	582	PP_RS18760	PP_RS18760	-	-	1YXVQ	-	-	WP_010954456.1 MULTISPECIES: hypothetical protein [Pseudomonas] &gt;AAN69211.1 conserved exported protein of unknown function [Pseudomonas putida KT2440] &gt;KMU93912.1 hypothetical protein AC138_21590 [Pseudomonas putida] &gt;MBP2843577.1 hypothetical protein [Pseudomonas sp. PNP] &gt;PXZ45716.1 hypothetical protein DM483_27755 [Pseudomonas sp. SMT-1] &gt;QDW57554.1 hypothetical protein FFH79_01…	-	-	-	-
gene-PP_RS23385	683.437	60.4278	1306.45	21.62	4.43429	7.14567e-19	7.77878e-17	gi|114514191|ref|NC_002947.4|	5102712	5103068	+	357	PP_RS23385	PP_RS23385	GO:0003824;GO:0044237;GO:0034641;GO:0046146;GO:0051186;GO:0009987;GO:0018130;GO:1901360;GO:0042559;GO:0009108;GO:0006725;GO:0017144;GO:0016835;GO:1901615;GO:0044281;GO:0006066;GO:0044271;GO:0044283;GO:0046165;GO:0071704;GO:0006807;GO:0008152;GO:1901566;GO:0019751;GO:1901576;GO:0006729;GO:1901564;GO:0003674;GO:0016829;GO:0008150;GO:0046483;GO:0051188;GO:0044249;GO:0042558;GO:0006732;GO:0008124;GO:…	K01724	1YVH9	H	sp|A5W0C1|PHS_PSEP1 Putative pterin-4-alpha-carbinolamine dehydratase OS=Pseudomonas putida (strain ATCC 700007 / DSM 6899 / BCRC 17059 / F1) OX=351746 GN=Pput_1423 PE=3 SV=1	WP_003254532.1 MULTISPECIES: 4a-hydroxytetrahydrobiopterin dehydratase [Pseudomonas] &gt;A5W0C1.1 RecName: Full=Putative pterin-4-alpha-carbinolamine dehydratase; Short=PHS; AltName: Full=4-alpha-hydroxy-tetrahydropterin dehydratase; AltName: Full=Pterin carbinolamine dehydratase; Short=PCD [Pseudomonas putida F1] &gt;B1JCI6.1 RecName: Full=Putative pterin-4-alpha-carbinolamine dehydratase; Short…	GO:0044237//cellular metabolic process;GO:0034641//cellular nitrogen compound metabolic process;GO:0046146//tetrahydrobiopterin metabolic process;GO:0051186//obsolete cofactor metabolic process;GO:0009987//cellular process;GO:0018130//heterocycle biosynthetic process;GO:1901360//organic cyclic compound metabolic process;GO:0042559//pteridine-containing compound biosynthetic process;GO:0009108//ob…	-	GO:0003824//catalytic activity;GO:0016835//carbon-oxygen lyase activity;GO:0003674//molecular_function;GO:0016829//lyase activity;GO:0008124//4-alpha-hydroxytetrahydrobiopterin dehydratase activity;GO:0016836//hydro-lyase activity;	ko00790(Folate biosynthesis)
gene-PP_RS06140	1653	107.698	3198.29	29.697	4.89224	1.18891e-18	1.26887e-16	gi|114514191|ref|NC_002947.4|	1360937	1361614	+	678	PP_RS06140	PP_RS06140	GO:0065007;GO:0005515;GO:0019219;GO:0009891;GO:0044260;GO:0023052;GO:1901576;GO:0016070;GO:1990837;GO:0051254;GO:0051252;GO:1902680;GO:0003676;GO:0008150;GO:0009893;GO:0031326;GO:0044249;GO:0048522;GO:0010604;GO:0006355;GO:0051704;GO:1903506;GO:0005737;GO:0050896;GO:0044419;GO:0097659;GO:0060255;GO:2001141;GO:0009889;GO:0097159;GO:0090304;GO:0001067;GO:0034641;GO:2000112;GO:0018130;GO:0042802;GO:…	K07660	1YV5D	K	sp|Q9I4F9|PHOP_PSEAE Two-component response regulator PhoP OS=Pseudomonas aeruginosa (strain ATCC 15692 / DSM 22644 / CIP 104116 / JCM 14847 / LMG 12228 / 1C / PRS 101 / PAO1) OX=208964 GN=phoP PE=1 SV=1	WP_010952339.1 MULTISPECIES: response regulator [Pseudomonas] &gt;AAN66810.1 two component system DNA-binding transcriptional dual regulator [Pseudomonas putida KT2440] &gt;AVD91842.1 DNA-binding response regulator [Pseudomonas sp. SWI36] &gt;KMU94257.1 transcriptional regulator [Pseudomonas putida] &gt;KMY36740.1 transcriptional regulator [Pseudomonas putida] &gt;MBP2840524.1 response regulator …	GO:0065007//biological regulation;GO:0019219//regulation of nucleobase-containing compound metabolic process;GO:0009891//positive regulation of biosynthetic process;GO:0044260//cellular macromolecule metabolic process;GO:0023052//signaling;GO:1901576//organic substance biosynthetic process;GO:0016070//RNA metabolic process;GO:0051254//positive regulation of RNA metabolic process;GO:0051252//regul…	GO:0005737//cytoplasm;GO:0044464//obsolete cell part;GO:0005829//cytosol;GO:0044444//obsolete cytoplasmic part;GO:0005623//obsolete cell;GO:0005622//intracellular anatomical structure;GO:0044424//obsolete intracellular part;GO:0005575//cellular_component;GO:0032993//protein-DNA complex;GO:0032991//protein-containing complex;	GO:0005515//protein binding;GO:1990837//sequence-specific double-stranded DNA binding;GO:0003676//nucleic acid binding;GO:0097159//organic cyclic compound binding;GO:0001067//transcription regulatory region nucleic acid binding;GO:0042802//identical protein binding;GO:0001216//DNA-binding transcription activator activity;GO:0001130//DNA-binding transcription factor activity;GO:0003690//double-str…	ko02020(Two-component system);ko01503(Cationic antimicrobial peptide (CAMP) resistance)
gene-PP_RS24070	2285.51	232.085	4338.94	18.6955	4.22462	1.45465e-18	1.52262e-16	gi|114514191|ref|NC_002947.4|	5243180	5244481	-	1302	hmgA	PP_RS24070	GO:0008150;GO:0003676;GO:0009072;GO:0009074;GO:1902222;GO:0019752;GO:0009892;GO:0051252;GO:0042737;GO:1990837;GO:1901564;GO:0051213;GO:0006558;GO:0016054;GO:1902221;GO:0019219;GO:0051253;GO:0065007;GO:0060255;GO:1901606;GO:1903506;GO:0006355;GO:0045934;GO:0031326;GO:0048523;GO:1901575;GO:1901360;GO:2000113;GO:2000112;GO:0044248;GO:0005506;GO:0001067;GO:0097159;GO:1902679;GO:0016491;GO:0009889;GO:…	K00451	1RQG2	Q	sp|Q88E47|HGD_PSEPK Homogentisate 1,2-dioxygenase OS=Pseudomonas putida (strain ATCC 47054 / DSM 6125 / CFBP 8728 / NCIMB 11950 / KT2440) OX=160488 GN=hmgA PE=1 SV=1	WP_010955283.1 MULTISPECIES: homogentisate 1,2-dioxygenase [Pseudomonas] &gt;Q88E47.1 RecName: Full=Homogentisate 1,2-dioxygenase; Short=HGDO; AltName: Full=Homogentisate oxygenase; AltName: Full=Homogentisic acid oxidase; AltName: Full=Homogentisicase [Pseudomonas putida KT2440] &gt;3ZDS_A Structure of homogentisate 1,2-dioxygenase in complex with reaction intermediates of homogentisate with oxy…	GO:0008150//biological_process;GO:0009072//aromatic amino acid family metabolic process;GO:0009074//aromatic amino acid family catabolic process;GO:1902222//erythrose 4-phosphate/phosphoenolpyruvate family amino acid catabolic process;GO:0019752//carboxylic acid metabolic process;GO:0009892//negative regulation of metabolic process;GO:0051252//regulation of RNA metabolic process;GO:0042737//xenob…	GO:0032991//protein-containing complex;GO:0032993//protein-DNA complex;GO:0005575//cellular_component;	GO:0003676//nucleic acid binding;GO:1990837//sequence-specific double-stranded DNA binding;GO:0051213//dioxygenase activity;GO:0005506//iron ion binding;GO:0001067//transcription regulatory region nucleic acid binding;GO:0097159//organic cyclic compound binding;GO:0016491//oxidoreductase activity;GO:0001130//DNA-binding transcription factor activity;GO:0140110//transcription regulator activity;GO…	ko00643(Styrene degradation);ko00350(Tyrosine metabolism)
gene-PP_RS03800	2285.84	4515.51	56.1782	0.0124412	-6.32873	1.69928e-18	1.74513e-16	gi|114514191|ref|NC_002947.4|	826810	827430	+	621	PP_RS03800	PP_RS03800	GO:0003674;GO:0016787;GO:0005515;GO:0003824;GO:0016829;GO:0008150;GO:0042802;GO:0008152;GO:0005488	-	1RMHF	Q	sp|P21367|YCAC_ECOLI Probable hydrolase YcaC OS=Escherichia coli (strain K12) OX=83333 GN=ycaC PE=1 SV=1	WP_010951959.1 MULTISPECIES: hydrolase [Pseudomonas] &gt;MRF39662.1 isochorismatase family protein [Escherichia coli] &gt;AAN66336.1 putative hydrolase [Pseudomonas putida KT2440] &gt;ADR58440.1 Isochorismatase superfamily hydrolase [Pseudomonas putida BIRD-1] &gt;AFK70270.1 isochorismatase superfamily hydrolase [Pseudomonas putida ND6] &gt;AHD12854.1 hypothetical protein C163_03685 [Pseudomonas …	GO:0008150//biological_process;GO:0008152//metabolic process;	-	GO:0003674//molecular_function;GO:0016787//hydrolase activity;GO:0005515//protein binding;GO:0003824//catalytic activity;GO:0016829//lyase activity;GO:0042802//identical protein binding;GO:0005488//binding;	-
gene-PP_RS00705	712.834	63.868	1361.8	21.3221	4.41428	2.23847e-18	2.25629e-16	gi|114514191|ref|NC_002947.4|	144767	146095	+	1329	gltP	PP_RS00705	GO:0015291;GO:0055085;GO:0071944;GO:0005623;GO:0003333;GO:0015849;GO:0051234;GO:0006820;GO:0016021;GO:0006865;GO:0015293;GO:0051179;GO:0015893;GO:0071702;GO:1902475;GO:0042493;GO:0015807;GO:0005575;GO:0044464;GO:0015711;GO:1905039;GO:0046942;GO:0006835;GO:0006811;GO:0015813;GO:0022804;GO:0003674;GO:0031224;GO:0008150;GO:0022857;GO:0006810;GO:0005886;GO:1903825;GO:0015810;GO:0044425;GO:0098656;GO:…	K11102	1YXTH	C	sp|P21345|GLTP_ECOLI Proton/glutamate-aspartate symporter OS=Escherichia coli (strain K12) OX=83333 GN=gltP PE=1 SV=2	ADR57874.1 GltP [Pseudomonas putida BIRD-1] &gt;AUZ56750.1 Proton/glutamate symport protein [Pseudomonas sp. XWY-1]	GO:0055085//transmembrane transport;GO:0003333//amino acid transmembrane transport;GO:0015849//organic acid transport;GO:0051234//establishment of localization;GO:0006820//anion transport;GO:0006865//amino acid transport;GO:0051179//localization;GO:0015893//xenobiotic transport;GO:0071702//organic substance transport;GO:1902475//L-alpha-amino acid transmembrane transport;GO:0042493//response to x…	GO:0071944//cell periphery;GO:0005623//obsolete cell;GO:0016021//integral component of membrane;GO:0005575//cellular_component;GO:0044464//obsolete cell part;GO:0031224//intrinsic component of membrane;GO:0005886//plasma membrane;GO:0044425//obsolete membrane part;GO:0016020//membrane;	GO:0015291//secondary active transmembrane transporter activity;GO:0015293//symporter activity;GO:0022804//active transmembrane transporter activity;GO:0003674//molecular_function;GO:0022857//transmembrane transporter activity;GO:0005215//transporter activity;	-
gene-PP_RS03185	4937.79	546.85	9328.73	17.059	4.09246	3.53703e-18	3.47003e-16	gi|114514191|ref|NC_002947.4|	707070	707348	-	279	rpsT	PP_RS03185	GO:0042255;GO:0009058;GO:0022618;GO:0044391;GO:0019538;GO:0065009;GO:0005737;GO:1901363;GO:0071826;GO:0043086;GO:0005198;GO:0000028;GO:0043170;GO:0044249;GO:0022627;GO:0022626;GO:0042979;GO:0043228;GO:0016043;GO:0008150;GO:0044444;GO:0003676;GO:0003735;GO:0019843;GO:0071840;GO:0005840;GO:0030234;GO:0044446;GO:0010467;GO:0003674;GO:0004857;GO:0098772;GO:0034645;GO:1901564;GO:0005829;GO:0044238;GO:…	K02968	1S9AI	J	sp|Q1I4S2|RS20_PSEE4 30S ribosomal protein S20 OS=Pseudomonas entomophila (strain L48) OX=384676 GN=rpsT PE=3 SV=1	WP_003247625.1 MULTISPECIES: 30S ribosomal protein S20 [Gammaproteobacteria] &gt;A5VY49.1 RecName: Full=30S ribosomal protein S20 [Pseudomonas putida F1] &gt;B0KM81.1 RecName: Full=30S ribosomal protein S20 [Pseudomonas putida GB-1] &gt;B1JF86.1 RecName: Full=30S ribosomal protein S20 [Pseudomonas putida W619] &gt;Q1I4S2.1 RecName: Full=30S ribosomal protein S20 [Pseudomonas entomophila L48] &gt;…	GO:0042255//ribosome assembly;GO:0009058//biosynthetic process;GO:0022618//ribonucleoprotein complex assembly;GO:0019538//protein metabolic process;GO:0065009//regulation of molecular function;GO:0071826//ribonucleoprotein complex subunit organization;GO:0043086//negative regulation of catalytic activity;GO:0000028//ribosomal small subunit assembly;GO:0043170//macromolecule metabolic process;GO:0…	GO:0044391//ribosomal subunit;GO:0005737//cytoplasm;GO:0022627//cytosolic small ribosomal subunit;GO:0022626//cytosolic ribosome;GO:0043228//non-membrane-bounded organelle;GO:0044444//obsolete cytoplasmic part;GO:0005840//ribosome;GO:0044446//obsolete intracellular organelle part;GO:0005829//cytosol;GO:0032991//protein-containing complex;GO:0043229//intracellular organelle;GO:0005575//cellular_co…	GO:1901363//heterocyclic compound binding;GO:0005198//structural molecule activity;GO:0042979//ornithine decarboxylase regulator activity;GO:0003676//nucleic acid binding;GO:0003735//structural constituent of ribosome;GO:0019843//rRNA binding;GO:0030234//enzyme regulator activity;GO:0003674//molecular_function;GO:0004857//enzyme inhibitor activity;GO:0098772//molecular function regulator;GO:00701…	ko03010(Ribosome)
gene-PP_RS15990	667.576	57.8522	1277.3	22.0787	4.46458	3.57012e-18	3.47003e-16	gi|114514191|ref|NC_002947.4|	3476880	3477965	-	1086	tssA	PP_RS15990	-	K11902	1YVMQ	S	sp|Q9I750|TSSA1_PSEAE Type VI secretion system component TssA1 OS=Pseudomonas aeruginosa (strain ATCC 15692 / DSM 22644 / CIP 104116 / JCM 14847 / LMG 12228 / 1C / PRS 101 / PAO1) OX=208964 GN=tssA1 PE=1 SV=1	WP_010953986.1 MULTISPECIES: type VI secretion system protein TssA [Pseudomonas] &gt;AAN68696.1 conserved protein of unknown function [Pseudomonas putida KT2440] &gt;KMU97644.1 ImpA-like protein [Pseudomonas putida] &gt;KMY34043.1 ImpA-like protein [Pseudomonas putida] &gt;MBP2840977.1 type VI secretion system protein TssA [Pseudomonas sp. PNP] &gt;PXZ53390.1 type VI secretion system protein TssA…	-	-	-	ko02025(Biofilm formation - Pseudomonas aeruginosa)
gene-PP_RS24310	1951.57	3691.01	212.135	0.0574733	-4.12096	3.69518e-18	3.52857e-16	gi|114514191|ref|NC_002947.4|	5292860	5294386	-	1527	PP_RS24310	PP_RS24310	-	K00140	1YY0T	C	sp|Q07536|MMSA_BOVIN Methylmalonate-semialdehyde dehydrogenase [acylating], mitochondrial OS=Bos taurus OX=9913 GN=ALDH6A1 PE=1 SV=1	WP_010955322.1 MULTISPECIES: CoA-acylating methylmalonate-semialdehyde dehydrogenase [Pseudomonas] &gt;AAN70240.1 methylmalonate-semialdehyde dehydrogenase [Pseudomonas putida KT2440] &gt;KMU96303.1 methylmalonate-semialdehyde dehydrogenase [Pseudomonas putida] &gt;KMY28840.1 methylmalonate-semialdehyde dehydrogenase [Pseudomonas putida] &gt;MBP2269565.1 malonate-semialdehyde dehydrogenase (acety…	-	-	-	ko00640(Propanoate metabolism);ko00562(Inositol phosphate metabolism);ko00410(beta-Alanine metabolism);ko00280(Valine, leucine and isoleucine degradation)
gene-PP_RS27800	1392.81	120.919	2664.7	22.0371	4.46187	3.90847e-18	3.6679e-16	gi|114514191|ref|NC_002947.4|	6084903	6086327	+	1425	aspA	PP_RS27800	GO:0017144;GO:1901605;GO:0008797;GO:0044281;GO:0006099;GO:0072350;GO:0016999;GO:0006082;GO:0071704;GO:0009060;GO:0006520;GO:0008152;GO:0016841;GO:0006101;GO:0006807;GO:0006091;GO:0043436;GO:0003824;GO:0043648;GO:0044237;GO:1901564;GO:0016840;GO:0045333;GO:0044238;GO:0003674;GO:0006531;GO:0019752;GO:0015980;GO:0009066;GO:0016829;GO:0008150;GO:0009987;GO:0055114	K01744	1YXWR	E	sp|P07346|ASPA_PSEFL Aspartate ammonia-lyase OS=Pseudomonas fluorescens OX=294 GN=aspA PE=3 SV=1	WP_029380744.1 MULTISPECIES: aspartate ammonia-lyase [Pseudomonas] &gt;ANC84991.1 aspartate ammonia-lyase [Pseudomonas putida B6-2] &gt;AOX11993.1 aspartate ammonia-lyase [Pseudomonas putida JB] &gt;AUZ61949.1 Aspartate ammonia-lyase [Pseudomonas sp. XWY-1] &gt;AVD96296.1 aspartate ammonia-lyase [Pseudomonas sp. SWI36] &gt;KMU93182.1 aspartate ammonia-lyase [Pseudomonas putida]	GO:0017144//xenobiotic metabolic process;GO:1901605//alpha-amino acid metabolic process;GO:0044281//small molecule metabolic process;GO:0006099//tricarboxylic acid cycle;GO:0072350//tricarboxylic acid metabolic process;GO:0016999//antibiotic metabolic process;GO:0006082//organic acid metabolic process;GO:0071704//organic substance metabolic process;GO:0009060//aerobic respiration;GO:0006520//cell…	-	GO:0008797//aspartate ammonia-lyase activity;GO:0016841//ammonia-lyase activity;GO:0003824//catalytic activity;GO:0016840//carbon-nitrogen lyase activity;GO:0003674//molecular_function;GO:0016829//lyase activity;	ko00250(Alanine, aspartate and glutamate metabolism)
gene-PP_RS04145	424.34	811.41	37.27	0.0459323	-4.44435	4.11134e-18	3.79288e-16	gi|114514191|ref|NC_002947.4|	895224	896414	-	1191	PP_RS04145	PP_RS04145	-	-	1YV18	M	sp|P9WMY4|MGTA_MYCTO GDP-mannose-dependent alpha-mannosyltransferase OS=Mycobacterium tuberculosis (strain CDC 1551 / Oshkosh) OX=83331 GN=mgtA PE=3 SV=1	WP_010952016.1 MULTISPECIES: glycosyltransferase family 1 protein [Pseudomonas] &gt;AAN66403.1 Glycosyl transferase, group 1 family protein [Pseudomonas putida KT2440] &gt;KMU97406.1 glycoside hydrolase [Pseudomonas putida] &gt;KMY37033.1 glycoside hydrolase [Pseudomonas putida] &gt;MBP2840879.1 glycosyltransferase family 1 protein [Pseudomonas sp. PNP] &gt;PXZ53958.1 glycosyltransferase family 1…	-	-	-	-
gene-PP_RS07555	2130.73	234.253	4027.21	17.1917	4.10364	5.55325e-18	5.03772e-16	gi|114514191|ref|NC_002947.4|	1669432	1670184	+	753	trmD	PP_RS07555	GO:0016070;GO:0005829;GO:0043412;GO:0044238;GO:0043414;GO:0005515;GO:0001510;GO:0016772;GO:0044260;GO:0034470;GO:0000287;GO:0008173;GO:0008150;GO:0044444;GO:0006139;GO:0046483;GO:0016740;GO:0010467;GO:0003674;GO:0016423;GO:0009451;GO:0070567;GO:0043170;GO:0002939;GO:0006400;GO:0016779;GO:0046872;GO:0052906;GO:0005737;GO:0090304;GO:0043167;GO:0044237;GO:0009019;GO:0140098;GO:0003824;GO:0008175;GO:…	K00554	1YVTJ	J	sp|Q88MV4|TRMD_PSEPK tRNA (guanine-N(1)-)-methyltransferase OS=Pseudomonas putida (strain ATCC 47054 / DSM 6125 / CFBP 8728 / NCIMB 11950 / KT2440) OX=160488 GN=trmD PE=3 SV=1	WP_003252146.1 MULTISPECIES: tRNA (guanosine(37)-N1)-methyltransferase TrmD [Pseudomonas] &gt;Q88MV4.1 RecName: Full=tRNA (guanine-N(1)-)-methyltransferase; AltName: Full=M1G-methyltransferase; AltName: Full=tRNA [GM37] methyltransferase [Pseudomonas putida KT2440] &gt;AXQ47011.1 tRNA (guanosine(37)-N1)-methyltransferase TrmD [Stenotrophomonas rhizophila] &gt;ERT19447.1 tRNA (guanine-N1)-methyltr…	GO:0016070//RNA metabolic process;GO:0043412//macromolecule modification;GO:0044238//primary metabolic process;GO:0043414//macromolecule methylation;GO:0001510//RNA methylation;GO:0044260//cellular macromolecule metabolic process;GO:0034470//ncRNA processing;GO:0008150//biological_process;GO:0006139//nucleobase-containing compound metabolic process;GO:0046483//heterocycle metabolic process;GO:001…	GO:0005829//cytosol;GO:0044444//obsolete cytoplasmic part;GO:0005737//cytoplasm;GO:0005622//intracellular anatomical structure;GO:0044424//obsolete intracellular part;GO:0005623//obsolete cell;GO:0005575//cellular_component;GO:0044464//obsolete cell part;	GO:0005515//protein binding;GO:0016772//transferase activity, transferring phosphorus-containing groups;GO:0000287//magnesium ion binding;GO:0008173//RNA methyltransferase activity;GO:0016740//transferase activity;GO:0003674//molecular_function;GO:0016423//tRNA (guanine) methyltransferase activity;GO:0070567//cytidylyltransferase activity;GO:0016779//nucleotidyltransferase activity;GO:0046872//me…	-
gene-PP_RS23410	1631.54	186.332	3076.75	16.5122	4.04546	1.31489e-17	1.17327e-15	gi|114514191|ref|NC_002947.4|	5111344	5112411	-	1068	PP_RS23410	PP_RS23410	GO:0031118;GO:0000455;GO:0009451;GO:0043170;GO:0001522;GO:0005737;GO:1901363;GO:0016070;GO:0005829;GO:0043412;GO:0044238;GO:0034470;GO:0008150;GO:0044444;GO:0003676;GO:0071840;GO:0016866;GO:0006139;GO:0046483;GO:0003674;GO:0010467;GO:0006364;GO:0006396;GO:0042254;GO:0016072;GO:0005488;GO:0044085;GO:0006725;GO:0005575;GO:0044464;GO:0071704;GO:0008152;GO:0006807;GO:0022613;GO:0016853;GO:0090304;GO:…	K06178	1YV0T	J	sp|Q9HZ55|RLUB_PSEAE Ribosomal large subunit pseudouridine synthase B OS=Pseudomonas aeruginosa (strain ATCC 15692 / DSM 22644 / CIP 104116 / JCM 14847 / LMG 12228 / 1C / PRS 101 / PAO1) OX=208964 GN=rluB PE=3 SV=1	WP_003254539.1 MULTISPECIES: pseudouridine synthase [Pseudomonas] &gt;MPT08267.1 pseudouridine synthase [Pseudomonas sp.] &gt;ABQ77574.1 ribosomal large subunit pseudouridine synthase B [Pseudomonas putida F1] &gt;ADR59078.1 RNA-binding S4 domain-containing protein [Pseudomonas putida BIRD-1] &gt;AFK71052.1 RNA-binding S4 domain-containing protein [Pseudomonas putida ND6] &gt;AFO49893.1 RNA-bindi…	GO:0031118//rRNA pseudouridine synthesis;GO:0000455//enzyme-directed rRNA pseudouridine synthesis;GO:0009451//RNA modification;GO:0043170//macromolecule metabolic process;GO:0001522//pseudouridine synthesis;GO:0016070//RNA metabolic process;GO:0043412//macromolecule modification;GO:0044238//primary metabolic process;GO:0034470//ncRNA processing;GO:0008150//biological_process;GO:0071840//cellular …	GO:0005737//cytoplasm;GO:0005829//cytosol;GO:0044444//obsolete cytoplasmic part;GO:0005575//cellular_component;GO:0044464//obsolete cell part;GO:0005622//intracellular anatomical structure;GO:0044424//obsolete intracellular part;GO:0005623//obsolete cell;	GO:1901363//heterocyclic compound binding;GO:0003676//nucleic acid binding;GO:0016866//intramolecular transferase activity;GO:0003674//molecular_function;GO:0005488//binding;GO:0016853//isomerase activity;GO:0097159//organic cyclic compound binding;GO:0003824//catalytic activity;GO:0003723//RNA binding;GO:0009982//pseudouridine synthase activity;	-
gene-PP_RS24065	1695.49	182.622	3208.36	17.5683	4.1349	1.47248e-17	1.29269e-15	gi|114514191|ref|NC_002947.4|	5241884	5243176	-	1293	fahA	PP_RS24065	-	K01555	1RQYW	Q	sp|Q6H7M1|FAH_ORYSJ Fumarylacetoacetase OS=Oryza sativa subsp. japonica OX=39947 GN=FAH PE=2 SV=1	WP_010955282.1 MULTISPECIES: fumarylacetoacetase [Pseudomonas] &gt;AAN70193.1 Fumarylacetoacetase [Pseudomonas putida KT2440] &gt;KMU96257.1 fumarylacetoacetase [Pseudomonas putida] &gt;KMY28793.1 fumarylacetoacetase [Pseudomonas putida] &gt;PXZ46361.1 fumarylacetoacetase [Pseudomonas sp. SMT-1] &gt;QDW59897.1 fumarylacetoacetase [Pseudomonas sp. KBS0802]	-	-	-	ko00643(Styrene degradation);ko00350(Tyrosine metabolism)
gene-PP_RS21400	507.528	965.427	49.6289	0.0514062	-4.28191	2.27596e-17	1.96636e-15	gi|114514191|ref|NC_002947.4|	4655139	4655801	+	663	PP_RS21400	PP_RS21400	-	-	1YX6M	S	sp|Q8N661|TM86B_HUMAN Lysoplasmalogenase OS=Homo sapiens OX=9606 GN=TMEM86B PE=1 SV=2	WP_172835032.1 MULTISPECIES: lysoplasmalogenase [Pseudomonas] &gt;MBP2843509.1 lysoplasmalogenase [Pseudomonas sp. PNP] &gt;SKC08207.1 Uncharacterized membrane protein YhhN [Pseudomonas putida] &gt;VEE40485.1 YhhN family protein [Pseudomonas putida] &gt;VTQ34407.1 YhhN family protein [Pseudomonas putida]	-	-	-	-
gene-PP_RS05770	886.919	1754.88	18.9582	0.0108031	-6.5324	2.5004e-17	2.12651e-15	gi|114514191|ref|NC_002947.4|	1269604	1270317	+	714	PP_RS05770	PP_RS05770	-	K00640	1SPCD	E	sp|P95231|CYSE_MYCTU Serine acetyltransferase OS=Mycobacterium tuberculosis (strain ATCC 25618 / H37Rv) OX=83332 GN=cysE PE=1 SV=1	WP_172835037.1 MULTISPECIES: serine O-acetyltransferase [Pseudomonas] &gt;MBP2842586.1 serine acetyltransferase [Pseudomonas sp. PNP] &gt;SKC20673.1 serine O-acetyltransferase [Pseudomonas putida] &gt;VEE39820.1 Serine O-acetyltransferase [Pseudomonas putida] &gt;VTQ42560.1 Serine O-acetyltransferase [Pseudomonas putida]	-	-	-	ko05111(Biofilm formation - Vibrio cholerae);ko00920(Sulfur metabolism);ko00270(Cysteine and methionine metabolism)
gene-PP_RS15365	2970.34	5586.14	354.547	0.063469	-3.9778	2.6423e-17	2.21262e-15	gi|114514191|ref|NC_002947.4|	3366704	3369709	+	3006	PP_RS15365	PP_RS15365	-	-	1RPZZ	L	sp|P06695|TNP5_PSEAI Transposase for transposon Tn501 OS=Pseudomonas aeruginosa OX=287 GN=tnpA PE=3 SV=1	WP_023082813.1 MULTISPECIES: Tn3 family transposase [Pseudomonas] &gt;ANN45336.1 transposase [uncultured bacterium] &gt;CEK42650.1 Mobile element protein [Pseudomonas putida UWC1] &gt;HBK48016.1 Tn3 family transposase [Pseudomonas sp.] &gt;ANN45417.1 transposase [uncultured bacterium] &gt;ERU30889.1 transposase [Pseudomonas aeruginosa CF77]	-	-	-	-
gene-PP_RS17830	361.134	707.259	15.0093	0.0212218	-5.55831	4.66746e-17	3.84924e-15	gi|114514191|ref|NC_002947.4|	3876912	3878153	+	1242	PP_RS17830	PP_RS17830	-	K18298	1YX4M	M	sp|Q8X4L0|MDTE_ECO57 Multidrug resistance protein MdtE OS=Escherichia coli O157:H7 OX=83334 GN=mdtE PE=3 SV=1	WP_003253847.1 MULTISPECIES: efflux RND transporter periplasmic adaptor subunit [Pseudomonas] &gt;AAN69027.1 Efflux transporter RND family, MFP subunit [Pseudomonas putida KT2440] &gt;ABQ78476.1 efflux transporter, RND family, MFP subunit [Pseudomonas putida F1] &gt;ADR59995.1 MexE [Pseudomonas putida BIRD-1] &gt;AFK72867.1 efflux transporter RND family, MFP subunit [Pseudomonas putida ND6] &gt;A…	-	-	-	-
gene-PP_RS27855	2135.98	4232.7	39.2729	0.00927845	-6.7519	5.55933e-17	4.51634e-15	gi|114514191|ref|NC_002947.4|	6097791	6098009	-	219	PP_RS27855	PP_RS27855	-	-	-	-	-	WP_061405728.1 MULTISPECIES: hypothetical protein [Pseudomonas] &gt;HBK50974.1 hypothetical protein [Pseudomonas sp.] &gt;AMM03068.1 conserved protein of unknown function [Pseudomonas putida KT2440] &gt;AVD93084.1 hypothetical protein C4Q27_12050 [Pseudomonas sp. SWI36] &gt;MBP2274164.1 hypothetical protein [Pseudomonas sp. BP6] &gt;MBP2286865.1 hypothetical protein [Pseudomonas sp. BP7]	-	-	-	-
gene-PP_RS24305	1064.68	2007.19	122.173	0.0608677	-4.03818	5.88184e-17	4.70806e-15	gi|114514191|ref|NC_002947.4|	5291962	5292849	-	888	mmsB	PP_RS24305	-	K00020	1YVBJ	I	sp|Q54CX6|3HIDH_DICDI Probable 3-hydroxyisobutyrate dehydrogenase, mitochondrial OS=Dictyostelium discoideum OX=44689 GN=hibA PE=3 SV=1	WP_010955321.1 MULTISPECIES: 3-hydroxyisobutyrate dehydrogenase [Pseudomonas] &gt;AAN70239.1 3-hydroxyisobutyrate dehydrogenase [Pseudomonas putida KT2440] &gt;AUZ61225.1 3-hydroxyisobutyrate dehydrogenase [Pseudomonas sp. XWY-1] &gt;AVD93798.1 3-hydroxyisobutyrate dehydrogenase [Pseudomonas sp. SWI36] &gt;KMU96302.1 3-hydroxyisobutyrate dehydrogenase [Pseudomonas putida] &gt;KMY28839.1 3-hydroxy…	-	-	-	ko00280(Valine, leucine and isoleucine degradation)
gene-PP_RS03675	4476.81	581.214	8372.4	14.405	3.8485	9.4839e-17	7.48128e-15	gi|114514191|ref|NC_002947.4|	800717	801031	+	315	rplU	PP_RS03675	GO:0044271;GO:0022625;GO:0006807;GO:0032991;GO:0008152;GO:0071704;GO:1990904;GO:0044464;GO:0005575;GO:0043229;GO:0005488;GO:0044267;GO:0005623;GO:0043603;GO:0034641;GO:0043043;GO:0044424;GO:0043226;GO:0044422;GO:0009987;GO:0003723;GO:0043604;GO:0005622;GO:0043232;GO:0006412;GO:0044445;GO:0097159;GO:0009059;GO:0044237;GO:1901363;GO:0005737;GO:0044391;GO:0019538;GO:0009058;GO:0044249;GO:0022626;GO:…	K02888	1YVJE	J	sp|A5VYC4|RL21_PSEP1 50S ribosomal protein L21 OS=Pseudomonas putida (strain ATCC 700007 / DSM 6899 / BCRC 17059 / F1) OX=351746 GN=rplU PE=3 SV=1	AAN66313.1 50S ribosomal protein L21 [Pseudomonas putida KT2440]	GO:0044271//cellular nitrogen compound biosynthetic process;GO:0006807//nitrogen compound metabolic process;GO:0008152//metabolic process;GO:0071704//organic substance metabolic process;GO:0044267//cellular protein metabolic process;GO:0043603//cellular amide metabolic process;GO:0034641//cellular nitrogen compound metabolic process;GO:0043043//peptide biosynthetic process;GO:0009987//cellular pr…	GO:0022625//cytosolic large ribosomal subunit;GO:0032991//protein-containing complex;GO:1990904//ribonucleoprotein complex;GO:0044464//obsolete cell part;GO:0005575//cellular_component;GO:0043229//intracellular organelle;GO:0005623//obsolete cell;GO:0044424//obsolete intracellular part;GO:0043226//organelle;GO:0044422//obsolete organelle part;GO:0005622//intracellular anatomical structure;GO:0043…	GO:0005488//binding;GO:0003723//RNA binding;GO:0097159//organic cyclic compound binding;GO:1901363//heterocyclic compound binding;GO:0005198//structural molecule activity;GO:0003674//molecular_function;GO:0003735//structural constituent of ribosome;GO:0019843//rRNA binding;GO:0003676//nucleic acid binding;	ko03010(Ribosome)
gene-PP_RS25015	3403.65	6699.8	107.514	0.0160473	-5.96153	1.23856e-16	9.63073e-15	gi|114514191|ref|NC_002947.4|	5455727	5456041	-	315	PP_RS25015	PP_RS25015	-	-	-	-	-	WP_010955411.1 MULTISPECIES: hypothetical protein [Pseudomonas] &gt;AAN70362.1 conserved protein of unknown function [Pseudomonas putida KT2440] &gt;ADR62138.1 Hypothetical protein, conserved [Pseudomonas putida BIRD-1] &gt;AJA14182.1 hypothetical protein RPPX_12770 [Pseudomonas putida S12] &gt;AOX11231.1 hypothetical protein Q5O_23510 [Pseudomonas putida JB] &gt;AVD93632.1 hypothetical protein C…	-	-	-	-
gene-PP_RS04815	5170.71	661.654	9679.77	14.6297	3.87082	1.37675e-16	1.05544e-14	gi|114514191|ref|NC_002947.4|	1058291	1058887	-	597	PP_RS04815	PP_RS04815	GO:0071451;GO:0000303;GO:0043167;GO:0044237;GO:0016491;GO:0000302;GO:0003824;GO:1901701;GO:0044424;GO:0034614;GO:0005622;GO:0009987;GO:0005623;GO:0005506;GO:0005488;GO:0072593;GO:0044464;GO:0006801;GO:0005575;GO:0008152;GO:0098754;GO:0004784;GO:0043169;GO:0046914;GO:0016209;GO:0033554;GO:0070887;GO:0006979;GO:1990748;GO:0055114;GO:0019430;GO:0008150;GO:0097237;GO:0000305;GO:0003674;GO:0051716;GO:…	K04564	1YW21	C	sp|Q88PD5|SODF_PSEPK Superoxide dismutase [Fe] OS=Pseudomonas putida (strain ATCC 47054 / DSM 6125 / CFBP 8728 / NCIMB 11950 / KT2440) OX=160488 GN=sodB PE=3 SV=3	WP_003255187.1 MULTISPECIES: superoxide dismutase [Fe] [Pseudomonas] &gt;Q88PD5.3 RecName: Full=Superoxide dismutase [Fe] [Pseudomonas putida KT2440] &gt;MPT07347.1 superoxide dismutase [Fe] [Pseudomonas sp.] &gt;AAN66540.1 superoxide dismutase (Fe) [Pseudomonas putida KT2440] &gt;ABQ77115.1 Superoxide dismutase [Pseudomonas putida F1] &gt;AFO47773.1 Superoxide dismutase [Pseudomonas putida DOT-T…	GO:0071451//cellular response to superoxide;GO:0000303//response to superoxide;GO:0044237//cellular metabolic process;GO:0000302//response to reactive oxygen species;GO:1901701//cellular response to oxygen-containing compound;GO:0034614//cellular response to reactive oxygen species;GO:0009987//cellular process;GO:0072593//reactive oxygen species metabolic process;GO:0006801//superoxide metabolic …	GO:0044424//obsolete intracellular part;GO:0005622//intracellular anatomical structure;GO:0005623//obsolete cell;GO:0044464//obsolete cell part;GO:0005575//cellular_component;GO:0005737//cytoplasm;	GO:0043167//ion binding;GO:0016491//oxidoreductase activity;GO:0003824//catalytic activity;GO:0005506//iron ion binding;GO:0005488//binding;GO:0004784//superoxide dismutase activity;GO:0043169//cation binding;GO:0046914//transition metal ion binding;GO:0016209//antioxidant activity;GO:0003674//molecular_function;GO:0016721//oxidoreductase activity, acting on superoxide radicals as acceptor;GO:004…	ko05417(Lipid and atherosclerosis);ko05208(Chemical carcinogenesis - reactive oxygen species);ko05016(Huntington disease);ko04213(Longevity regulating pathway - multiple species);ko04212(Longevity regulating pathway - worm);ko04211(Longevity regulating pathway);ko04146(Peroxisome);ko04068(FoxO signaling pathway);ko04013(MAPK signaling pathway - fly)
gene-PP_RS13380	512.269	967.959	56.5803	0.0584533	-4.09657	1.59053e-16	1.2024e-14	gi|114514191|ref|NC_002947.4|	2922481	2925252	-	2772	PP_RS13380	PP_RS13380	-	-	1RPAG	Q	sp|Q70LM6|LGRB_BREPA Linear gramicidin synthase subunit B OS=Brevibacillus parabrevis OX=54914 GN=lgrB PE=1 SV=1	WP_010953490.1 MULTISPECIES: amino acid adenylation domain-containing protein [Pseudomonas] &gt;AAN68172.1 putative Antibiotic biosynthesis protein [Pseudomonas putida KT2440] &gt;KMU96047.1 antibiotic biosynthesis protein [Pseudomonas putida] &gt;KMY34852.1 antibiotic biosynthesis protein [Pseudomonas putida] &gt;PXZ46093.1 amino acid adenylation domain-containing protein [Pseudomonas sp. SMT-1]…	-	-	-	-
gene-PP_RS28195	505.851	53.073	958.629	18.0624	4.17492	3.02021e-16	2.25192e-14	gi|114514191|ref|NC_002947.4|	6172305	6173081	-	777	PP_RS28195	PP_RS28195	-	-	1YVAY	K	sp|P15082|SRLR_ECOLI Glucitol operon repressor OS=Escherichia coli (strain K12) OX=83333 GN=srlR PE=1 SV=1	WP_003253204.1 MULTISPECIES: DeoR family transcriptional regulator [Pseudomonas] &gt;MPT07939.1 DeoR family transcriptional regulator [Pseudomonas sp.] &gt;AAN70974.1 Transcriptional regulator, DeoR family [Pseudomonas putida KT2440] &gt;ABQ81410.1 transcriptional regulator, DeoR family [Pseudomonas putida F1] &gt;AFK69481.1 DeoR family transcriptional regulator [Pseudomonas putida ND6] &gt;AFO49…	-	-	-	-
gene-PP_RS13905	153.35	295.803	10.8976	0.0368409	-4.76255	3.42168e-16	2.51679e-14	gi|114514191|ref|NC_002947.4|	3057378	3058571	-	1194	PP_RS13905	PP_RS13905	-	-	1RQ5G	E	-	WP_049586275.1 MULTISPECIES: ABC transporter substrate-binding protein [Pseudomonas] &gt;AMM02875.1 putative ABC transporter, substrate-binding protein [Pseudomonas putida KT2440] &gt;KMU98034.1 branched-chain amino acid ABC transporter substrate-binding protein [Pseudomonas putida] &gt;KMY34948.1 branched-chain amino acid ABC transporter substrate-binding protein [Pseudomonas putida] &gt;MBP2838…	-	-	-	-
gene-PP_RS07550	3047.24	429.13	5665.36	13.202	3.72268	3.58926e-16	2.60485e-14	gi|114514191|ref|NC_002947.4|	1668892	1669428	+	537	rimM	PP_RS07550	GO:0005575;GO:0006725;GO:0044085;GO:1990904;GO:0044464;GO:0042254;GO:0006396;GO:0043229;GO:0005488;GO:0016072;GO:0022607;GO:0071704;GO:0022613;GO:0032991;GO:0006807;GO:0008152;GO:0097159;GO:0044237;GO:0090304;GO:0006996;GO:0043232;GO:0034641;GO:0005623;GO:0003723;GO:0009987;GO:0005622;GO:1901360;GO:0044424;GO:0070925;GO:0043933;GO:0043226;GO:0044877;GO:0034660;GO:0043170;GO:0030490;GO:0000028;GO:…	K02860	1YVDS	J	sp|Q88MV5|RIMM_PSEPK Ribosome maturation factor RimM OS=Pseudomonas putida (strain ATCC 47054 / DSM 6125 / CFBP 8728 / NCIMB 11950 / KT2440) OX=160488 GN=rimM PE=3 SV=1	WP_003252144.1 MULTISPECIES: ribosome maturation factor RimM [Pseudomonas] &gt;Q88MV5.1 RecName: Full=Ribosome maturation factor RimM [Pseudomonas putida KT2440] &gt;HBM66350.1 ribosome maturation factor RimM [Pseudomonas sp.] &gt;AAN67085.1 Ribosome maturation factor RimM [Pseudomonas putida KT2440] &gt;ADR61678.1 RimM [Pseudomonas putida BIRD-1] &gt;AFO48680.1 Ribosome maturation factor rimM [P…	GO:0006725//cellular aromatic compound metabolic process;GO:0044085//cellular component biogenesis;GO:0042254//ribosome biogenesis;GO:0006396//RNA processing;GO:0016072//rRNA metabolic process;GO:0022607//cellular component assembly;GO:0071704//organic substance metabolic process;GO:0022613//ribonucleoprotein complex biogenesis;GO:0006807//nitrogen compound metabolic process;GO:0008152//metabolic…	GO:0005575//cellular_component;GO:1990904//ribonucleoprotein complex;GO:0044464//obsolete cell part;GO:0043229//intracellular organelle;GO:0032991//protein-containing complex;GO:0043232//intracellular non-membrane-bounded organelle;GO:0005623//obsolete cell;GO:0005622//intracellular anatomical structure;GO:0044424//obsolete intracellular part;GO:0043226//organelle;GO:0005737//cytoplasm;GO:0005829…	GO:0005488//binding;GO:0097159//organic cyclic compound binding;GO:0003723//RNA binding;GO:0044877//protein-containing complex binding;GO:1901363//heterocyclic compound binding;GO:0043021//ribonucleoprotein complex binding;GO:0003674//molecular_function;GO:0043022//ribosome binding;GO:0003676//nucleic acid binding;GO:0019843//rRNA binding;	-
gene-PP_RS18725	91.82	0.835589	182.804	218.773	7.77329	4.0554e-16	2.90441e-14	gi|114514191|ref|NC_002947.4|	4096394	4096723	+	330	PP_RS18725	PP_RS18725	-	-	-	-	-	WP_049588097.1 MULTISPECIES: hypothetical protein [Pseudomonas] &gt;AMM02943.1 putative exported protein [Pseudomonas putida KT2440] &gt;KMU93918.1 Valyl-tRNA synthetase [Pseudomonas putida] &gt;MBI6885691.1 hypothetical protein [Pseudomonas putida] &gt;MBP2843584.1 hypothetical protein [Pseudomonas sp. PNP] &gt;OAS04933.1 hypothetical protein AYO08_14160 [Pseudomonas putida]	-	-	-	-
gene-PP_RS04605	1379.22	11.5398	2746.91	238.037	7.89504	5.09559e-16	3.60199e-14	gi|114514191|ref|NC_002947.4|	1010319	1011032	-	714	PP_RS04605	PP_RS04605	-	K05846	1YV9A	P	sp|Q8ZPK1|OSMY_SALTY Osmoprotectant import permease protein OsmY OS=Salmonella typhimurium (strain LT2 / SGSC1412 / ATCC 700720) OX=99287 GN=osmY PE=1 SV=1	AAN66496.1 putative Glycine betaine/carnitine/choline ABC transporter, permease protein [Pseudomonas putida KT2440]	-	-	-	ko02010(ABC transporters)
gene-PP_RS16025	287.765	6.25371	569.276	91.0303	6.50827	5.79948e-16	4.04699e-14	gi|114514191|ref|NC_002947.4|	3488007	3488729	-	723	tssJ	PP_RS16025	-	K11906	1SIRA	S	-	WP_004576638.1 MULTISPECIES: type VI secretion system lipoprotein TssJ [Pseudomonas] &gt;AAN68702.1 conserved exported protein of unknown function [Pseudomonas putida KT2440] &gt;ABQ78762.1 conserved hypothetical protein [Pseudomonas putida F1] &gt;AFK72441.1 hypothetical protein YSA_10461 [Pseudomonas putida ND6] &gt;ANI03490.1 type VI secretion system-associated lipoprotein [Pseudomonas putida …	-	-	-	ko03070(Bacterial secretion system)
gene-PP_RS14830	561.615	1057.67	65.5552	0.0619805	-4.01204	6.55173e-16	4.51406e-14	gi|114514191|ref|NC_002947.4|	3258740	3260191	-	1452	PP_RS14830	PP_RS14830	-	-	1YW2J	-	-	WP_010953762.1 MULTISPECIES: hypothetical protein [Pseudomonas] &gt;AAN68464.1 conserved exported protein of unknown function [Pseudomonas putida KT2440] &gt;KMU97860.1 heme utilization protein [Pseudomonas putida] &gt;KMY35125.1 heme utilization protein [Pseudomonas putida] &gt;MBP2839026.1 heme utilization protein [Pseudomonas sp. PNP] &gt;PXZ53174.1 heme utilization protein [Pseudomonas sp. SM…	-	-	-	-
gene-PP_RS02370	11036	1567.34	20504.7	13.0825	3.70957	8.02228e-16	5.45816e-14	gi|114514191|ref|NC_002947.4|	536459	536959	+	501	rplJ	PP_RS02370	GO:0010468;GO:0043603;GO:0005623;GO:0051248;GO:0043043;GO:0044422;GO:0043226;GO:0044424;GO:0051171;GO:0009987;GO:0003723;GO:0005622;GO:0043604;GO:0010629;GO:0043232;GO:0048519;GO:0009059;GO:0044237;GO:0051172;GO:0009890;GO:0032991;GO:0006807;GO:0008152;GO:0010605;GO:0050789;GO:1990904;GO:0019222;GO:0005575;GO:0044085;GO:0005488;GO:0044267;GO:0034645;GO:0003674;GO:0010467;GO:0003735;GO:0019843;GO:…	K02864	1YVAG	J	sp|B0KK58|RL10_PSEPG 50S ribosomal protein L10 OS=Pseudomonas putida (strain GB-1) OX=76869 GN=rplJ PE=3 SV=1	ABQ76648.1 LSU ribosomal protein L10P [Pseudomonas putida F1]	GO:0010468//regulation of gene expression;GO:0043603//cellular amide metabolic process;GO:0051248//negative regulation of protein metabolic process;GO:0043043//peptide biosynthetic process;GO:0051171//regulation of nitrogen compound metabolic process;GO:0009987//cellular process;GO:0043604//amide biosynthetic process;GO:0010629//negative regulation of gene expression;GO:0048519//negative regulati…	GO:0005623//obsolete cell;GO:0044422//obsolete organelle part;GO:0043226//organelle;GO:0044424//obsolete intracellular part;GO:0005622//intracellular anatomical structure;GO:0043232//intracellular non-membrane-bounded organelle;GO:0032991//protein-containing complex;GO:1990904//ribonucleoprotein complex;GO:0005575//cellular_component;GO:0044444//obsolete cytoplasmic part;GO:0015934//large ribosom…	GO:0003723//RNA binding;GO:0005488//binding;GO:0003674//molecular_function;GO:0003735//structural constituent of ribosome;GO:0019843//rRNA binding;GO:0043022//ribosome binding;GO:0043021//ribonucleoprotein complex binding;GO:1901363//heterocyclic compound binding;GO:0044877//protein-containing complex binding;GO:0097159//organic cyclic compound binding;GO:0003676//nucleic acid binding;GO:0005198/…	ko03010(Ribosome)
gene-PP_RS08990	744.633	22.8	1466.47	64.3188	6.00717	1.02104e-15	6.86114e-14	gi|114514191|ref|NC_002947.4|	1947909	1949654	-	1746	ngg	PP_RS08990	-	-	1YXTX	HJK	sp|P58572|CPHA_NOSS1 Cyanophycin synthetase OS=Nostoc sp. (strain PCC 7120 / SAG 25.82 / UTEX 2576) OX=103690 GN=cphA PE=3 SV=1	WP_003252632.1 MULTISPECIES: N-acetylglutaminylglutamine synthetase [Pseudomonas] &gt;AAN67369.1 GNAT family acetyltransferase [Pseudomonas putida KT2440] &gt;ADR61451.1 Acetyltransferase [Pseudomonas putida BIRD-1] &gt;AJA14835.1 GNAT family acetyltransferase [Pseudomonas putida S12] &gt;ANI33272.1 GNAT family acetyltransferase [Pseudomonas sp. JY-Q] &gt;EMR46624.1 Acetyltransferase [Pseudomonas…	-	-	-	-
gene-PP_RS19245	1453.48	2794.25	112.709	0.040336	-4.63179	1.24596e-15	8.27044e-14	gi|114514191|ref|NC_002947.4|	4217797	4219296	-	1500	PP_RS19245	PP_RS19245	-	-	1RR9E	D	sp|A0QRY1|Y1279_MYCS2 Uncharacterized protein MSMEG_1279/MSMEI_1241 OS=Mycolicibacterium smegmatis (strain ATCC 700084 / mc(2)155) OX=246196 GN=MSMEG_1279 PE=2 SV=1	SKC03916.1 Protein of unknown function [Pseudomonas putida] &gt;VEE40829.1 Protein of uncharacterised function (DUF3375) [Pseudomonas putida] &gt;VTQ38486.1 Protein of uncharacterised function (DUF3375) [Pseudomonas putida]	-	-	-	-
gene-PP_RS19145	988.375	1945.51	31.2401	0.0160575	-5.96061	1.98711e-15	1.30311e-13	gi|114514191|ref|NC_002947.4|	4191825	4192394	+	570	PP_RS19145	PP_RS19145	-	-	-	-	-	WP_061405665.1 MULTISPECIES: hypothetical protein [Pseudomonas] &gt;AMM02948.1 protein of unknown function [Pseudomonas putida KT2440] &gt;QDW57483.1 hypothetical protein FFH79_011675 [Pseudomonas sp. KBS0802] &gt;SKC03720.1 hypothetical protein SAMN05216307_2437 [Pseudomonas putida] &gt;VEE40846.1 Uncharacterised protein [Pseudomonas putida] &gt;VTQ38529.1 Uncharacterised protein [Pseudomonas pu…	-	-	-	-
gene-PP_RS19895	229.019	20.8781	437.16	20.9386	4.3881	2.98193e-15	1.93222e-13	gi|114514191|ref|NC_002947.4|	4351096	4351746	-	651	PP_RS19895	PP_RS19895	-	-	1SBUU	C	sp|A4VND9|TSDB_PSEU5 Thiosulfate dehydrogenase electron acceptor OS=Pseudomonas stutzeri (strain A1501) OX=379731 GN=tsdB PE=3 SV=1	AAN69417.1 Cytochrome c-type protein [Pseudomonas putida KT2440]	-	-	-	-
gene-PP_RS16370	175.59	335.155	16.0246	0.0478124	-4.38647	5.10411e-15	3.26486e-13	gi|114514191|ref|NC_002947.4|	3554385	3555587	+	1203	PP_RS16370	PP_RS16370	-	-	1S0IX	M	sp|P26388|WCAL_SALTY Putative colanic acid biosynthesis glycosyltransferase WcaL OS=Salmonella typhimurium (strain LT2 / SGSC1412 / ATCC 700720) OX=99287 GN=wcaL PE=3 SV=1	WP_010954028.1 MULTISPECIES: glycosyltransferase [Pseudomonas] &gt;AAN68747.1 Glycosyl transferase, group 1 family protein [Pseudomonas putida KT2440] &gt;KMU94552.1 glycoside hydrolase [Pseudomonas putida] &gt;KMY34102.1 glycoside hydrolase [Pseudomonas putida] &gt;MBP2841040.1 glycosyltransferase [Pseudomonas sp. PNP] &gt;PXZ46146.1 colanic acid biosynthesis glycosyltransferase WcaL [Pseudomona…	-	-	-	-
gene-PP_RS07660	1860.74	3596.84	124.639	0.0346523	-4.8509	5.15852e-15	3.26486e-13	gi|114514191|ref|NC_002947.4|	1689685	1690836	-	1152	PP_RS07660	PP_RS07660	GO:0044464;GO:0031975;GO:0030313;GO:0005575;GO:0009294;GO:0030288;GO:0009292;GO:0051704;GO:0005488;GO:1901441;GO:0071705;GO:0042618;GO:0051179;GO:0015846;GO:0042597;GO:0016746;GO:0009058;GO:0008152;GO:0071702;GO:0071704;GO:0003824;GO:1901576;GO:0009290;GO:0051234;GO:0042619;GO:0044764;GO:0050657;GO:0098657;GO:0019808;GO:0005623;GO:0003674;GO:0051027;GO:0015931;GO:0016740;GO:0009987;GO:0006810;GO:…	K02055	1NKD7	E	sp|P76108|YDCS_ECOLI Bifunctional polyhydroxybutyrate synthase / ABC transporter periplasmic binding protein OS=Escherichia coli (strain K12) OX=83333 GN=ydcS PE=1 SV=1	WP_049587392.1 MULTISPECIES: ABC transporter substrate-binding protein [Pseudomonas] &gt;KMU95616.1 spermidine/putrescine ABC transporter substrate-binding protein [Pseudomonas putida] &gt;KMY36300.1 spermidine/putrescine ABC transporter substrate-binding protein [Pseudomonas putida] &gt;MBP2839959.1 ABC transporter substrate-binding protein [Pseudomonas sp. PNP] &gt;PXZ52338.1 spermidine/putresc…	GO:0009294//DNA mediated transformation;GO:0009292//genetic transfer;GO:0051704//obsolete multi-organism process;GO:1901441//poly(hydroxyalkanoate) biosynthetic process;GO:0071705//nitrogen compound transport;GO:0042618//poly-hydroxybutyrate metabolic process;GO:0051179//localization;GO:0015846//polyamine transport;GO:0009058//biosynthetic process;GO:0008152//metabolic process;GO:0071702//organic…	GO:0044464//obsolete cell part;GO:0031975//envelope;GO:0030313//cell envelope;GO:0005575//cellular_component;GO:0030288//outer membrane-bounded periplasmic space;GO:0042597//periplasmic space;GO:0005623//obsolete cell;	GO:0005488//binding;GO:0016746//acyltransferase activity;GO:0003824//catalytic activity;GO:0019808//polyamine binding;GO:0003674//molecular_function;GO:0016740//transferase activity;	ko02024(Quorum sensing)
gene-PP_RS09540	23069.9	3694.72	42445	11.488	3.52206	6.34052e-15	3.94353e-13	gi|114514191|ref|NC_002947.4|	2080513	2081082	+	570	efp	PP_RS09540	GO:0044424;GO:0009987;GO:0003723;GO:0003746;GO:0003676;GO:0008150;GO:0043604;GO:0005622;GO:0005623;GO:0034645;GO:0043603;GO:0034641;GO:0043043;GO:0003674;GO:0010467;GO:0044238;GO:0006518;GO:0006412;GO:0009059;GO:0006414;GO:0097159;GO:0044237;GO:1901564;GO:0044260;GO:1901576;GO:1901566;GO:0019538;GO:0006807;GO:0009058;GO:0008152;GO:0071704;GO:0044271;GO:1901363;GO:0005737;GO:0005488;GO:0044267;GO:…	K02356	1YW3Y	J	sp|A5W770|EFP_PSEP1 Elongation factor P OS=Pseudomonas putida (strain ATCC 700007 / DSM 6899 / BCRC 17059 / F1) OX=351746 GN=efp PE=3 SV=1	WP_003252871.1 MULTISPECIES: elongation factor P [Pseudomonas] &gt;A5W770.1 RecName: Full=Elongation factor P; Short=EF-P [Pseudomonas putida F1] &gt;Q88LS0.1 RecName: Full=Elongation factor P; Short=EF-P [Pseudomonas putida KT2440] &gt;HBM66329.1 elongation factor P [Pseudomonas sp.] &gt;AAN67477.1 elongation factor P [Pseudomonas putida KT2440] &gt;ABQ79980.1 translation elongation factor P (EF…	GO:0009987//cellular process;GO:0008150//biological_process;GO:0043604//amide biosynthetic process;GO:0034645//cellular macromolecule biosynthetic process;GO:0043603//cellular amide metabolic process;GO:0034641//cellular nitrogen compound metabolic process;GO:0043043//peptide biosynthetic process;GO:0010467//gene expression;GO:0044238//primary metabolic process;GO:0006518//peptide metabolic proce…	GO:0044424//obsolete intracellular part;GO:0005622//intracellular anatomical structure;GO:0005623//obsolete cell;GO:0005737//cytoplasm;GO:0044464//obsolete cell part;GO:0005575//cellular_component;	GO:0003723//RNA binding;GO:0003746//translation elongation factor activity;GO:0003676//nucleic acid binding;GO:0003674//molecular_function;GO:0097159//organic cyclic compound binding;GO:1901363//heterocyclic compound binding;GO:0005488//binding;GO:0008135//translation factor activity, RNA binding;	-
gene-PP_RS14815	933.309	1786.97	79.6465	0.0445706	-4.48776	6.37573e-15	3.94353e-13	gi|114514191|ref|NC_002947.4|	3255873	3257153	-	1281	PP_RS14815	PP_RS14815	-	-	1RPKW	M	-	WP_010953759.1 MULTISPECIES: hypothetical protein [Pseudomonas] &gt;AAN68461.1 conserved exported protein of unknown function [Pseudomonas putida KT2440] &gt;KMU97863.1 hypothetical protein AC138_01390 [Pseudomonas putida] &gt;KMY35122.1 hypothetical protein AA993_14610 [Pseudomonas putida] &gt;MBP2839023.1 hypothetical protein [Pseudomonas sp. PNP] &gt;PXZ53171.1 hypothetical protein DM483_03775…	-	-	-	-
gene-PP_RS09685	626.479	1174.67	78.2848	0.0666439	-3.90738	6.7643e-15	4.13686e-13	gi|114514191|ref|NC_002947.4|	2107305	2109314	-	2010	PP_RS09685	PP_RS09685	-	-	-	-	-	AAN67500.1 conserved protein of unknown function [Pseudomonas putida KT2440]	-	-	-	-
gene-PP_RS17775	419.425	785.552	53.2984	0.0678483	-3.88154	7.22616e-15	4.37022e-13	gi|114514191|ref|NC_002947.4|	3864325	3865644	-	1320	PP_RS17775	PP_RS17775	-	K03406	1YYGB	T	sp|Q9I3S1|BDLA_PSEAE Biofilm dispersion protein BdlA OS=Pseudomonas aeruginosa (strain ATCC 15692 / DSM 22644 / CIP 104116 / JCM 14847 / LMG 12228 / 1C / PRS 101 / PAO1) OX=208964 GN=bdlA PE=1 SV=1	WP_010954282.1 MULTISPECIES: PAS domain-containing methyl-accepting chemotaxis protein [Pseudomonas] &gt;AAN69016.1 Methyl-accepting chemotaxis transducer/sensory box protein [Pseudomonas putida KT2440] &gt;KMU94752.1 pili assembly chaperone [Pseudomonas putida] &gt;KMY34359.1 pili assembly chaperone [Pseudomonas putida] &gt;MBP2841512.1 PAS domain-containing methyl-accepting chemotaxis protein […	-	-	-	ko02030(Bacterial chemotaxis);ko02020(Two-component system)
gene-PP_RS04905	974.943	137.875	1812.01	13.1425	3.71616	7.5827e-15	4.53545e-13	gi|114514191|ref|NC_002947.4|	1075364	1076401	+	1038	mreB	PP_RS04905	GO:0065008;GO:0048519;GO:0043232;GO:0048856;GO:0071944;GO:0005623;GO:0044424;GO:0043093;GO:0051782;GO:0043226;GO:0005622;GO:0042802;GO:0009987;GO:0044464;GO:0032502;GO:0005575;GO:0008360;GO:0000902;GO:0005488;GO:0043229;GO:0051983;GO:0005856;GO:0009653;GO:0022603;GO:0022604;GO:0050789;GO:0065007;GO:0005515;GO:0000910;GO:0044425;GO:0048869;GO:0031224;GO:0003674;GO:0005886;GO:0071840;GO:0031226;GO:…	K03569	1YV26	D	sp|P0A9X5|MREB_ECOL6 Cell shape-determining protein MreB OS=Escherichia coli O6:H1 (strain CFT073 / ATCC 700928 / UPEC) OX=199310 GN=mreB PE=3 SV=1	AAN66558.1 cell wall structural actin-like protein MreB [Pseudomonas putida KT2440]	GO:0065008//regulation of biological quality;GO:0048519//negative regulation of biological process;GO:0048856//anatomical structure development;GO:0043093//FtsZ-dependent cytokinesis;GO:0051782//negative regulation of cell division;GO:0009987//cellular process;GO:0032502//developmental process;GO:0008360//regulation of cell shape;GO:0000902//cell morphogenesis;GO:0051983//regulation of chromosome…	GO:0043232//intracellular non-membrane-bounded organelle;GO:0071944//cell periphery;GO:0005623//obsolete cell;GO:0044424//obsolete intracellular part;GO:0043226//organelle;GO:0005622//intracellular anatomical structure;GO:0044464//obsolete cell part;GO:0005575//cellular_component;GO:0043229//intracellular organelle;GO:0005856//cytoskeleton;GO:0044425//obsolete membrane part;GO:0031224//intrinsic …	GO:0042802//identical protein binding;GO:0005488//binding;GO:0005515//protein binding;GO:0003674//molecular_function;	-
gene-PP_RS13935	157.972	308.942	7.00252	0.0226661	-5.46332	9.88955e-15	5.85096e-13	gi|114514191|ref|NC_002947.4|	3064183	3065058	+	876	PP_RS13935	PP_RS13935	-	-	1RR7F	ET	sp|Q01269|PHEC_PSEAE Cyclohexadienyl dehydratase OS=Pseudomonas aeruginosa (strain ATCC 15692 / DSM 22644 / CIP 104116 / JCM 14847 / LMG 12228 / 1C / PRS 101 / PAO1) OX=208964 GN=pheC PE=1 SV=2	AAN68284.1 putative Periplasmic binding protein [Pseudomonas putida KT2440]	-	-	-	-
gene-PP_RS05110	4252.16	679.781	7824.55	11.5104	3.52486	1.14728e-14	6.69315e-13	gi|114514191|ref|NC_002947.4|	1113524	1113805	+	282	PP_RS05110	PP_RS05110	-	K03530	1YZ0T	L	sp|P0A3H3|DBH1_RHILE DNA-binding protein HRL18 OS=Rhizobium leguminosarum OX=384 PE=1 SV=1	WP_003255106.1 MULTISPECIES: HU family DNA-binding protein [Pseudomonas] &gt;MBS6040654.1 HU family DNA-binding protein [Pseudomonas sp.] &gt;NOY04851.1 HU family DNA-binding protein [Gammaproteobacteria bacterium] &gt;AAK52476.1 histone-like protein HU form N [Pseudomonas putida] &gt;AAN66600.1 putative DNA-binding protein HU, form N [Pseudomonas putida KT2440] &gt;ABQ77174.1 histone family prot…	-	-	-	-
gene-PP_RS25345	814.264	121.013	1507.51	12.4574	3.63893	1.1559e-14	6.69315e-13	gi|114514191|ref|NC_002947.4|	5522236	5522766	+	531	PP_RS25345	PP_RS25345	-	K03594	1YX19	P	sp|Q8FW95|BFR_BRUSU Bacterioferritin OS=Brucella suis biovar 1 (strain 1330) OX=204722 GN=bfr PE=3 SV=1	WP_004576962.1 MULTISPECIES: bacterioferritin [Pseudomonas] &gt;HBK50659.1 bacterioferritin [Pseudomonas sp.] &gt;ABQ80854.1 Ferritin, Dps family protein [Pseudomonas putida F1] &gt;ADR62204.1 Ferritin, Dps family protein [Pseudomonas putida BIRD-1] &gt;AFO50939.1 Ferritin, Dps family protein [Pseudomonas putida DOT-T1E] &gt;AJA14118.1 bacterioferritin [Pseudomonas putida S12]	-	-	-	ko00860(Porphyrin metabolism)
gene-PP_RS24230	331.231	620.888	41.5739	0.0669587	-3.90058	1.23269e-14	7.06268e-13	gi|114514191|ref|NC_002947.4|	5275260	5276696	-	1437	PP_RS24230	PP_RS24230	-	K00425	1YVXH	C	sp|P26459|APPC_ECOLI Cytochrome bd-II ubiquinol oxidase subunit 1 OS=Escherichia coli (strain K12) OX=83333 GN=appC PE=1 SV=1	WP_010955309.1 MULTISPECIES: cytochrome ubiquinol oxidase subunit I [Pseudomonas] &gt;HBM67084.1 cytochrome ubiquinol oxidase subunit I [Pseudomonas sp.] &gt;AAN70224.1 Ubiquinol oxidase subunit I, cyanide insensitive [Pseudomonas putida KT2440] &gt;ABQ80633.1 cytochrome bd quinol oxidase subunit 1 apoprotein [Pseudomonas putida F1] &gt;AFK68527.1 ubiquinol oxidase subunit I, cyanide insensitive …	-	-	-	ko02020(Two-component system);ko00190(Oxidative phosphorylation)
gene-PP_RS24565	5620.14	897.532	10342.7	11.5235	3.52651	1.89763e-14	1.07592e-12	gi|114514191|ref|NC_002947.4|	5356220	5358760	-	2541	infB	PP_RS24565	GO:0003824;GO:0006413;GO:0032549;GO:0043167;GO:0044237;GO:0006412;GO:0009059;GO:0097159;GO:0005623;GO:0043603;GO:1901265;GO:0034641;GO:0043043;GO:0097216;GO:0005525;GO:0044424;GO:0044877;GO:0043604;GO:0005622;GO:0035639;GO:0009987;GO:0003723;GO:0044464;GO:0008135;GO:0005575;GO:0005488;GO:0017111;GO:0032553;GO:0044267;GO:0019001;GO:0003924;GO:0017076;GO:0044271;GO:0008152;GO:0006807;GO:0071704;GO:…	K02519	1YX1Z	J	sp|Q88DV7|IF2_PSEPK Translation initiation factor IF-2 OS=Pseudomonas putida (strain ATCC 47054 / DSM 6125 / CFBP 8728 / NCIMB 11950 / KT2440) OX=160488 GN=infB PE=3 SV=1	WP_003249965.1 MULTISPECIES: translation initiation factor IF-2 [Pseudomonas] &gt;Q88DV7.1 RecName: Full=Translation initiation factor IF-2 [Pseudomonas putida KT2440] &gt;AAN70284.1 Translation initiation factor IF-2 [Pseudomonas putida KT2440] &gt;ANI32747.1 translation initiation factor IF-2 [Pseudomonas sp. JY-Q] &gt;AUZ61279.1 Translation initiation factor 2 [Pseudomonas sp. XWY-1] &gt;AVD93…	GO:0006413//translational initiation;GO:0044237//cellular metabolic process;GO:0006412//translation;GO:0009059//macromolecule biosynthetic process;GO:0043603//cellular amide metabolic process;GO:0034641//cellular nitrogen compound metabolic process;GO:0043043//peptide biosynthetic process;GO:0043604//amide biosynthetic process;GO:0009987//cellular process;GO:0044267//cellular protein metabolic pr…	GO:0005623//obsolete cell;GO:0044424//obsolete intracellular part;GO:0005622//intracellular anatomical structure;GO:0044464//obsolete cell part;GO:0005575//cellular_component;GO:0005829//cytosol;GO:0044444//obsolete cytoplasmic part;GO:0005737//cytoplasm;	GO:0003824//catalytic activity;GO:0032549//ribonucleoside binding;GO:0043167//ion binding;GO:0097159//organic cyclic compound binding;GO:1901265//nucleoside phosphate binding;GO:0097216//guanosine tetraphosphate binding;GO:0005525//GTP binding;GO:0044877//protein-containing complex binding;GO:0035639//purine ribonucleoside triphosphate binding;GO:0003723//RNA binding;GO:0008135//translation facto…	-
gene-PP_RS03855	4830.52	733.033	8928	12.1795	3.60639	2.03393e-14	1.14131e-12	gi|114514191|ref|NC_002947.4|	838756	839697	-	942	PP_RS03855	PP_RS03855	GO:0044249;GO:0072522;GO:0019637;GO:0005737;GO:0032555;GO:0072521;GO:0016772;GO:0097367;GO:0009259;GO:1901576;GO:0000287;GO:1901564;GO:0005524;GO:0009117;GO:0009152;GO:0008150;GO:0016310;GO:0044464;GO:0009161;GO:0008144;GO:0006796;GO:0044271;GO:0019693;GO:0071704;GO:0042301;GO:0097159;GO:0016778;GO:0030554;GO:0034641;GO:1901265;GO:0046391;GO:1901360;GO:1901135;GO:0018130;GO:0004749;GO:0046390;GO:…	K00948	1YVUP	F	sp|Q88PX6|KPRS_PSEPK Ribose-phosphate pyrophosphokinase OS=Pseudomonas putida (strain ATCC 47054 / DSM 6125 / CFBP 8728 / NCIMB 11950 / KT2440) OX=160488 GN=prs PE=3 SV=1	GGU63579.1 ribose-phosphate pyrophosphokinase [Pseudomonas laurentiana]	GO:0044249//cellular biosynthetic process;GO:0072522//purine-containing compound biosynthetic process;GO:0019637//organophosphate metabolic process;GO:0072521//purine-containing compound metabolic process;GO:0009259//ribonucleotide metabolic process;GO:1901576//organic substance biosynthetic process;GO:1901564//organonitrogen compound metabolic process;GO:0009117//nucleotide metabolic process;GO:…	GO:0005737//cytoplasm;GO:0044464//obsolete cell part;GO:0005829//cytosol;GO:0044444//obsolete cytoplasmic part;GO:0005575//cellular_component;GO:0005623//obsolete cell;GO:0005622//intracellular anatomical structure;GO:0044424//obsolete intracellular part;	GO:0032555//purine ribonucleotide binding;GO:0016772//transferase activity, transferring phosphorus-containing groups;GO:0097367//carbohydrate derivative binding;GO:0000287//magnesium ion binding;GO:0005524//ATP binding;GO:0008144//obsolete drug binding;GO:0042301//phosphate ion binding;GO:0097159//organic cyclic compound binding;GO:0016778//diphosphotransferase activity;GO:0030554//adenyl nucleo…	ko00230(Purine metabolism);ko00030(Pentose phosphate pathway)
gene-PP_RS23840	1948.41	304.283	3592.53	11.8066	3.56152	2.92743e-14	1.62592e-12	gi|114514191|ref|NC_002947.4|	5197297	5198583	-	1287	PP_RS23840	PP_RS23840	-	-	1YXIB	EGP	sp|O51798|MMLH_CUPPJ Probable 4-methylmuconolactone transporter OS=Cupriavidus pinatubonensis (strain JMP 134 / LMG 1197) OX=264198 GN=mmlH PE=3 SV=1	WP_010955247.1 MULTISPECIES: MFS transporter [Pseudomonas] &gt;HBK51758.1 MFS transporter [Pseudomonas sp.] &gt;AAN70151.1 Major facilitator family transporter [Pseudomonas putida KT2440] &gt;ADR59000.1 Major facilitator family transporter [Pseudomonas putida BIRD-1] &gt;AFO48958.1 major facilitator family transporter [Pseudomonas putida DOT-T1E] &gt;AJA12301.1 MFS transporter [Pseudomonas putida…	-	-	-	-
gene-PP_RS13955	878.169	1699.53	56.8081	0.0334258	-4.90289	3.39203e-14	1.86493e-12	gi|114514191|ref|NC_002947.4|	3068912	3070432	+	1521	PP_RS13955	PP_RS13955	-	K00138	1YXMA	C	sp|Q9ZAA1|ACLDH_PSEAI Acetaldehyde dehydrogenase OS=Pseudomonas aeruginosa OX=287 GN=exaC PE=1 SV=1	WP_010953599.1 MULTISPECIES: aldehyde dehydrogenase [Pseudomonas] &gt;AAN68288.1 aldehyde dehydrogenase [Pseudomonas putida KT2440] &gt;KMU98024.1 aldehyde dehydrogenase [Pseudomonas putida] &gt;KMY34958.1 aldehyde dehydrogenase [Pseudomonas putida] &gt;MBP2838853.1 aldehyde dehydrogenase [Pseudomonas sp. PNP] &gt;PXZ53005.1 aldehyde dehydrogenase [Pseudomonas sp. SMT-1]	-	-	-	ko00620(Pyruvate metabolism);ko00010(Glycolysis / Gluconeogenesis)
gene-PP_RS23330	2605.45	415.254	4795.65	11.5487	3.52966	3.6866e-14	2.00662e-12	gi|114514191|ref|NC_002947.4|	5089917	5090936	-	1020	aruF	PP_RS23330	-	K00673	1YW10	H	sp|P80357|ASTA_PSEAE Arginine N-succinyltransferase subunit alpha OS=Pseudomonas aeruginosa (strain ATCC 15692 / DSM 22644 / CIP 104116 / JCM 14847 / LMG 12228 / 1C / PRS 101 / PAO1) OX=208964 GN=astA PE=1 SV=2	WP_010955177.1 MULTISPECIES: arginine/ornithine succinyltransferase subunit alpha [Pseudomonas] &gt;HBM62866.1 arginine/ornithine succinyltransferase subunit alpha [Pseudomonas sp.] &gt;AAN70055.1 arginine N-succinyltransferase, subunit alpha [Pseudomonas putida KT2440] &gt;AUZ58111.1 Arginine N-succinyltransferase, alpha subunit [Pseudomonas sp. XWY-1] &gt;ERK98908.1 arginine N-succinyltransfera…	-	-	-	ko00330(Arginine and proline metabolism)
gene-PP_RS27875	1916.61	313.959	3519.26	11.2093	3.48662	3.80003e-14	2.04788e-12	gi|114514191|ref|NC_002947.4|	6103168	6104022	+	855	PP_RS27875	PP_RS27875	-	-	1YXGM	S	-	WP_010955838.1 MULTISPECIES: TIM44-like domain-containing protein [Pseudomonas] &gt;AAN70918.1 conserved exported protein of unknown function [Pseudomonas putida KT2440] &gt;KMU93118.1 membrane protein [Pseudomonas putida] &gt;KMY28051.1 membrane protein [Pseudomonas putida] &gt;MBP2840148.1 TIM44-like domain-containing protein [Pseudomonas sp. PNP] &gt;PXZ47087.1 hypothetical protein DM483_21190…	-	-	-	-
gene-PP_RS04960	2227.71	4165.14	290.285	0.069694	-3.84282	4.66469e-14	2.48921e-12	gi|114514191|ref|NC_002947.4|	1089143	1090519	+	1377	PP_RS04960	PP_RS04960	GO:0016999;GO:0005737;GO:0016836;GO:0006101;GO:0008152;GO:0032991;GO:0006082;GO:0009060;GO:0071704;GO:0044464;GO:0016835;GO:0017144;GO:0006106;GO:0005575;GO:0006099;GO:0072350;GO:0044281;GO:0005623;GO:0004333;GO:0016829;GO:0003674;GO:0019752;GO:0015980;GO:0055114;GO:0044424;GO:0044444;GO:0005622;GO:0008150;GO:0009987;GO:0043648;GO:0003824;GO:0006091;GO:0043436;GO:0045239;GO:0045333;GO:0044238;GO:…	K01679	1YVAH	C	sp|Q51404|FUMC2_PSEAE Fumarate hydratase class II 2 OS=Pseudomonas aeruginosa (strain ATCC 15692 / DSM 22644 / CIP 104116 / JCM 14847 / LMG 12228 / 1C / PRS 101 / PAO1) OX=208964 GN=fumC2 PE=3 SV=1	AAN66569.1 fumarate hydratase (class 2) [Pseudomonas putida KT2440]	GO:0016999//antibiotic metabolic process;GO:0006101//citrate metabolic process;GO:0008152//metabolic process;GO:0006082//organic acid metabolic process;GO:0009060//aerobic respiration;GO:0071704//organic substance metabolic process;GO:0017144//xenobiotic metabolic process;GO:0006106//fumarate metabolic process;GO:0006099//tricarboxylic acid cycle;GO:0072350//tricarboxylic acid metabolic process;G…	GO:0005737//cytoplasm;GO:0032991//protein-containing complex;GO:0044464//obsolete cell part;GO:0005575//cellular_component;GO:0005623//obsolete cell;GO:0044424//obsolete intracellular part;GO:0044444//obsolete cytoplasmic part;GO:0005622//intracellular anatomical structure;GO:0045239//tricarboxylic acid cycle enzyme complex;	GO:0016836//hydro-lyase activity;GO:0016835//carbon-oxygen lyase activity;GO:0004333//fumarate hydratase activity;GO:0016829//lyase activity;GO:0003674//molecular_function;GO:0003824//catalytic activity;	ko05211(Renal cell carcinoma);ko05200(Pathways in cancer);ko04934(Cushing syndrome);ko00720(Carbon fixation pathways in prokaryotes);ko00620(Pyruvate metabolism);ko00020(Citrate cycle (TCA cycle))
gene-PP_RS13875	179.86	340.654	19.0651	0.0559662	-4.1593	4.76483e-14	2.51796e-12	gi|114514191|ref|NC_002947.4|	3051301	3053199	+	1899	PP_RS13875	PP_RS13875	-	-	1YZGM	T	sp|P0DMC5|RCSC_ECOLI Sensor histidine kinase RcsC OS=Escherichia coli (strain K12) OX=83333 GN=rcsC PE=1 SV=1	WP_049586276.1 MULTISPECIES: PAS domain-containing protein [Pseudomonas] &gt;AAN68272.2 putative hybrid sensor and regulator, histidine kinase [Pseudomonas putida KT2440] &gt;KMU98040.1 histidine kinase [Pseudomonas putida] &gt;KMY34942.1 histidine kinase [Pseudomonas putida] &gt;PXZ52989.1 hybrid sensor histidine kinase/response regulator [Pseudomonas sp. SMT-1] &gt;SKB91249.1 PAS domain S-box-c…	-	-	-	-
gene-PP_RS04240	1816.8	69.8212	3563.77	51.0414	5.6736	5.16427e-14	2.7028e-12	gi|114514191|ref|NC_002947.4|	917765	919099	-	1335	PP_RS04240	PP_RS04240	-	-	1YYBP	M	sp|P32722|PORD_PSEAE Porin D OS=Pseudomonas aeruginosa (strain ATCC 15692 / DSM 22644 / CIP 104116 / JCM 14847 / LMG 12228 / 1C / PRS 101 / PAO1) OX=208964 GN=oprD PE=1 SV=1	WP_010952035.1 MULTISPECIES: OprD family porin [Pseudomonas] &gt;AAN66424.1 histidine-specific outer membrane porin D [Pseudomonas putida KT2440] &gt;AUZ57442.1 Outer membrane porin [Pseudomonas sp. XWY-1] &gt;KMU97424.1 porin [Pseudomonas putida] &gt;KMY37051.1 porin [Pseudomonas putida] &gt;MBP2840897.1 OprD family porin [Pseudomonas sp. PNP]	-	-	-	-
gene-PP_RS23730	230.423	433.665	27.1815	0.0626784	-3.99589	5.36445e-14	2.78083e-12	gi|114514191|ref|NC_002947.4|	5178898	5179323	-	426	PP_RS23730	PP_RS23730	-	-	1YXCI	S	-	WP_010955229.1 MULTISPECIES: nuclear transport factor 2 family protein [Pseudomonas] &gt;AAN70129.1 conserved protein of unknown function [Pseudomonas putida KT2440] &gt;ABQ77493.1 Ketosteroid isomerase-like protein [Pseudomonas putida F1] &gt;AFK70980.1 hypothetical protein YSA_07784 [Pseudomonas putida ND6] &gt;ANC81443.1 DUF4440 domain-containing protein [Pseudomonas putida B6-2] &gt;ANI02332.…	-	-	-	-
gene-PP_RS02095	1684.23	3094.63	273.822	0.0884827	-3.49846	5.45283e-14	2.79998e-12	gi|114514191|ref|NC_002947.4|	481089	482360	-	1272	PP_RS02095	PP_RS02095	-	K09786	1YXCY	S	sp|P59351|Y396_PSEPK UPF0229 protein PP_0396 OS=Pseudomonas putida (strain ATCC 47054 / DSM 6125 / CFBP 8728 / NCIMB 11950 / KT2440) OX=160488 GN=PP_0396 PE=3 SV=1	WP_003255564.1 MULTISPECIES: YeaH/YhbH family protein [Pseudomonas] &gt;A5VXJ0.1 RecName: Full=UPF0229 protein Pput_0430 [Pseudomonas putida F1] &gt;P59351.1 RecName: Full=UPF0229 protein PP_0396 [Pseudomonas putida KT2440] &gt;AAN66027.2 conserved protein of unknown function [Pseudomonas putida KT2440] &gt;ABQ76600.1 protein of unknown function DUF444 [Pseudomonas putida F1] &gt;ADR58128.1 Hypot…	-	-	-	-
gene-PP_RS27530	6831.34	1211.14	12451.5	10.2809	3.36189	6.23803e-14	3.17323e-12	gi|114514191|ref|NC_002947.4|	6030549	6030785	-	237	rpmB	PP_RS27530	GO:0071840;GO:0019843;GO:0003735;GO:0044444;GO:0003676;GO:0016043;GO:0008150;GO:0043228;GO:0034645;GO:0044446;GO:0003674;GO:0010467;GO:0005840;GO:0006518;GO:0042273;GO:0044238;GO:0005829;GO:0015934;GO:1901564;GO:0065003;GO:1901576;GO:0044260;GO:0034622;GO:1901566;GO:0019538;GO:0022618;GO:0044391;GO:0009058;GO:0042255;GO:0071826;GO:1901363;GO:0005737;GO:0005198;GO:0022626;GO:0044249;GO:0043170;GO:…	K02902	1YYZJ	J	sp|A5WB00|RL28_PSEP1 50S ribosomal protein L28 OS=Pseudomonas putida (strain ATCC 700007 / DSM 6899 / BCRC 17059 / F1) OX=351746 GN=rpmB PE=3 SV=1	KQN66242.1 hypothetical protein ASF02_01080 [Pseudomonas sp. Leaf58]	GO:0071840//cellular component organization or biogenesis;GO:0016043//cellular component organization;GO:0008150//biological_process;GO:0034645//cellular macromolecule biosynthetic process;GO:0010467//gene expression;GO:0006518//peptide metabolic process;GO:0042273//ribosomal large subunit biogenesis;GO:0044238//primary metabolic process;GO:1901564//organonitrogen compound metabolic process;GO:00…	GO:0044444//obsolete cytoplasmic part;GO:0043228//non-membrane-bounded organelle;GO:0044446//obsolete intracellular organelle part;GO:0005840//ribosome;GO:0005829//cytosol;GO:0015934//large ribosomal subunit;GO:0044391//ribosomal subunit;GO:0005737//cytoplasm;GO:0022626//cytosolic ribosome;GO:0044424//obsolete intracellular part;GO:0044422//obsolete organelle part;GO:0043226//organelle;GO:0005622…	GO:0019843//rRNA binding;GO:0003735//structural constituent of ribosome;GO:0003676//nucleic acid binding;GO:0003674//molecular_function;GO:1901363//heterocyclic compound binding;GO:0005198//structural molecule activity;GO:0003723//RNA binding;GO:0097159//organic cyclic compound binding;GO:0005488//binding;	ko03010(Ribosome)
gene-PP_RS16560	131.094	250.353	11.834	0.0472694	-4.40295	9.15024e-14	4.61155e-12	gi|114514191|ref|NC_002947.4|	3599870	3601192	-	1323	PP_RS16560	PP_RS16560	GO:0016021;GO:0051234;GO:0006725;GO:0005575;GO:0019439;GO:0044425;GO:0044237;GO:0031224;GO:0016020;GO:0055085;GO:0044248;GO:0051179;GO:0008152;GO:0009987;GO:0009056;GO:0006810;GO:0008150	-	1YVZM	G	sp|Q88FY6|NICT_PSEPK Putative metabolite transport protein NicT OS=Pseudomonas putida (strain ATCC 47054 / DSM 6125 / CFBP 8728 / NCIMB 11950 / KT2440) OX=160488 GN=nicT PE=2 SV=1	WP_010954062.1 MULTISPECIES: MFS transporter [Pseudomonas] &gt;AAN68784.1 Major facilitator family transporter [Pseudomonas putida KT2440] &gt;KMU94507.1 MFS transporter permease [Pseudomonas putida] &gt;KMY34137.1 MFS transporter permease [Pseudomonas putida] &gt;MBP2839122.1 MFS transporter [Pseudomonas sp. PNP] &gt;PXZ50031.1 MFS transporter [Pseudomonas sp. SMT-1]	GO:0051234//establishment of localization;GO:0006725//cellular aromatic compound metabolic process;GO:0019439//aromatic compound catabolic process;GO:0044237//cellular metabolic process;GO:0055085//transmembrane transport;GO:0044248//cellular catabolic process;GO:0051179//localization;GO:0008152//metabolic process;GO:0009987//cellular process;GO:0009056//catabolic process;GO:0006810//transport;GO…	GO:0016021//integral component of membrane;GO:0005575//cellular_component;GO:0044425//obsolete membrane part;GO:0031224//intrinsic component of membrane;GO:0016020//membrane;	-	-
gene-PP_RS16060	1633.43	65.0471	3201.81	49.2229	5.62126	1.07692e-13	5.37769e-12	gi|114514191|ref|NC_002947.4|	3496832	3497581	-	750	PP_RS16060	PP_RS16060	-	-	1SFWG	-	-	AMM02898.1 conserved protein of unknown function [Pseudomonas putida KT2440]	-	-	-	-
gene-PP_RS02100	15583.2	29061.7	2104.74	0.0724232	-3.7874	1.09448e-13	5.41108e-12	gi|114514191|ref|NC_002947.4|	482516	484438	-	1923	PP_RS02100	PP_RS02100	GO:0008150;GO:0009267;GO:0009987;GO:0016740;GO:0016310;GO:0004672;GO:0003674;GO:0006995;GO:0071496;GO:1901564;GO:0044237;GO:0016773;GO:0031669;GO:0044238;GO:0043412;GO:0033554;GO:0016772;GO:0140096;GO:0044260;GO:0003824;GO:0036211;GO:0042594;GO:0031668;GO:0071704;GO:0008152;GO:0031667;GO:0006807;GO:0019538;GO:0006950;GO:0007154;GO:0006796;GO:0009605;GO:0050896;GO:0006793;GO:0044267;GO:0009991;GO:…	K07180	1YY21	T	sp|P0ACY5|YEAG_ECO57 Uncharacterized protein YeaG OS=Escherichia coli O157:H7 OX=83334 GN=yeaG PE=3 SV=1	WP_003255563.1 MULTISPECIES: PrkA family serine protein kinase [Pseudomonas] &gt;HBK51997.1 PrkA family serine protein kinase [Pseudomonas sp.] &gt;AAN66028.1 protein kinase [Pseudomonas putida KT2440] &gt;ABQ76601.1 putative serine protein kinase, PrkA [Pseudomonas putida F1] &gt;ADR58129.1 Hypothetical protein, conserved [Pseudomonas putida BIRD-1] &gt;AFK69915.1 serine protein kinase, PrkA [Ps…	GO:0008150//biological_process;GO:0009267//cellular response to starvation;GO:0009987//cellular process;GO:0016310//phosphorylation;GO:0006995//cellular response to nitrogen starvation;GO:0071496//cellular response to external stimulus;GO:1901564//organonitrogen compound metabolic process;GO:0044237//cellular metabolic process;GO:0031669//cellular response to nutrient levels;GO:0044238//primary m…	-	GO:0016740//transferase activity;GO:0004672//protein kinase activity;GO:0003674//molecular_function;GO:0016773//phosphotransferase activity, alcohol group as acceptor;GO:0016772//transferase activity, transferring phosphorus-containing groups;GO:0140096//catalytic activity, acting on a protein;GO:0003824//catalytic activity;GO:0016301//kinase activity;	-
gene-PP_RS08450	5406.18	10753.3	59.0535	0.00549166	-7.50854	1.10349e-13	5.41108e-12	gi|114514191|ref|NC_002947.4|	1835690	1836289	-	600	PP_RS08450	PP_RS08450	GO:0005886;GO:0006950;GO:0008150;GO:0009987;GO:0005623;GO:0071944;GO:0050896;GO:0016020;GO:0031224;GO:0006974;GO:0051716;GO:0044425;GO:0033554;GO:0044464;GO:0016021;GO:0005575	-	1YXSK	S	sp|P0AD18|YOHC_ECOL6 Inner membrane protein YohC OS=Escherichia coli O6:H1 (strain CFT073 / ATCC 700928 / UPEC) OX=199310 GN=yohC PE=3 SV=1	WP_003252385.1 MULTISPECIES: YIP1 family protein [Pseudomonas] &gt;ESW38446.1 membrane protein [Pseudomonas taiwanensis SJ9] &gt;MPT08122.1 YIP1 family protein [Pseudomonas sp.] &gt;MRF43316.1 DUF1282 domain-containing protein [Escherichia coli] &gt;AAN67261.1 putative inner membrane protein of unknown function [Pseudomonas putida KT2440] &gt;ABQ80201.1 protein of unknown function DUF1282 [Pseudo…	GO:0006950//response to stress;GO:0008150//biological_process;GO:0009987//cellular process;GO:0050896//response to stimulus;GO:0006974//cellular response to DNA damage stimulus;GO:0051716//cellular response to stimulus;GO:0033554//cellular response to stress;	GO:0005886//plasma membrane;GO:0005623//obsolete cell;GO:0071944//cell periphery;GO:0016020//membrane;GO:0031224//intrinsic component of membrane;GO:0044425//obsolete membrane part;GO:0044464//obsolete cell part;GO:0016021//integral component of membrane;GO:0005575//cellular_component;	-	-
gene-PP_RS00535	152.576	301.33	3.82273	0.0126862	-6.3006	1.26719e-13	6.15833e-12	gi|114514191|ref|NC_002947.4|	111580	112146	+	567	PP_RS00535	PP_RS00535	-	K02258	1YWRB	O	sp|Q5LNX9|COXZ_RUEPO Cytochrome c oxidase assembly protein CtaG OS=Ruegeria pomeroyi (strain ATCC 700808 / DSM 15171 / DSS-3) OX=246200 GN=ctaG PE=3 SV=1	WP_003253035.1 MULTISPECIES: cytochrome c oxidase assembly protein [Pseudomonas] &gt;AAN65739.1 Cytochrome C oxidase assembly protein [Pseudomonas putida KT2440] &gt;ABQ76296.1 cytochrome c oxidase assembly protein CtaG/Cox11 [Pseudomonas putida F1] &gt;AFK69568.1 cytochrome C oxidase assembly protein [Pseudomonas putida ND6] &gt;AFO50602.1 cytochrome C oxidase assembly protein [Pseudomonas putid…	-	-	-	ko04714(Thermogenesis);ko00190(Oxidative phosphorylation)
gene-PP_RS05725	3598.97	627.252	6570.69	10.4754	3.38893	1.29842e-13	6.25423e-12	gi|114514191|ref|NC_002947.4|	1257458	1258024	+	567	dcd	PP_RS05725	GO:0044444;GO:0006226;GO:0006139;GO:0046483;GO:0003674;GO:0016787;GO:0009141;GO:0005829;GO:0009147;GO:0044238;GO:0009143;GO:0055086;GO:1901137;GO:1901566;GO:0009265;GO:0044270;GO:0009142;GO:0009149;GO:0009130;GO:1901362;GO:0009058;GO:1901363;GO:0000166;GO:0019438;GO:0036094;GO:1901361;GO:0009165;GO:0046434;GO:0046700;GO:0046386;GO:0005622;GO:0009987;GO:0009200;GO:1901565;GO:0044424;GO:0005623;GO:…	K01494	1YV6P	F	sp|A5VZJ1|DCD_PSEP1 dCTP deaminase OS=Pseudomonas putida (strain ATCC 700007 / DSM 6899 / BCRC 17059 / F1) OX=351746 GN=dcd PE=3 SV=1	WP_003254920.1 MULTISPECIES: dCTP deaminase [Pseudomonas] &gt;A5VZJ1.1 RecName: Full=dCTP deaminase; AltName: Full=Deoxycytidine triphosphate deaminase [Pseudomonas putida F1] &gt;Q88NV4.1 RecName: Full=dCTP deaminase; AltName: Full=Deoxycytidine triphosphate deaminase [Pseudomonas putida KT2440] &gt;AXQ49425.1 dCTP deaminase [Stenotrophomonas rhizophila] &gt;MPT07962.1 dCTP deaminase [Pseudomona…	GO:0006226//dUMP biosynthetic process;GO:0006139//nucleobase-containing compound metabolic process;GO:0046483//heterocycle metabolic process;GO:0009141//nucleoside triphosphate metabolic process;GO:0009147//pyrimidine nucleoside triphosphate metabolic process;GO:0044238//primary metabolic process;GO:0009143//nucleoside triphosphate catabolic process;GO:0055086//nucleobase-containing small molecul…	GO:0044444//obsolete cytoplasmic part;GO:0005829//cytosol;GO:0005622//intracellular anatomical structure;GO:0044424//obsolete intracellular part;GO:0005623//obsolete cell;GO:0005575//cellular_component;GO:0005737//cytoplasm;GO:0044464//obsolete cell part;	GO:0003674//molecular_function;GO:0016787//hydrolase activity;GO:1901363//heterocyclic compound binding;GO:0000166//nucleotide binding;GO:0036094//small molecule binding;GO:0003824//catalytic activity;GO:0016814//hydrolase activity, acting on carbon-nitrogen (but not peptide) bonds, in cyclic amidines;GO:0005488//binding;GO:0016810//hydrolase activity, acting on carbon-nitrogen (but not peptide) …	ko00240(Pyrimidine metabolism)
gene-PP_RS24060	566.651	86.823	1046.48	12.053	3.59132	1.39826e-13	6.6761e-12	gi|114514191|ref|NC_002947.4|	5241239	5241871	-	633	maiA	PP_RS24060	-	K01800	1YX9K	G	sp|P57109|MAAI_PSEAE Maleylacetoacetate isomerase OS=Pseudomonas aeruginosa (strain ATCC 15692 / DSM 22644 / CIP 104116 / JCM 14847 / LMG 12228 / 1C / PRS 101 / PAO1) OX=208964 GN=maiA PE=3 SV=1	WP_010955281.1 MULTISPECIES: maleylacetoacetate isomerase [Pseudomonas] &gt;AAN70192.1 Maleylacetoacetate isomerase [Pseudomonas putida KT2440] &gt;KMU96256.1 maleylacetoacetate isomerase [Pseudomonas putida] &gt;KMY28792.1 maleylacetoacetate isomerase [Pseudomonas putida] &gt;MBP2842663.1 maleylacetoacetate isomerase [Pseudomonas sp. PNP] &gt;PXZ46360.1 maleylacetoacetate isomerase [Pseudomonas …	-	-	-	ko00643(Styrene degradation);ko00350(Tyrosine metabolism)
gene-PP_RS15165	1877.88	3630.94	124.822	0.0343774	-4.8624	1.52978e-13	7.24053e-12	gi|114514191|ref|NC_002947.4|	3325248	3326867	+	1620	mqo	PP_RS15165	GO:0052589;GO:0017144;GO:0044281;GO:0006099;GO:0072350;GO:0016999;GO:0009060;GO:0071704;GO:0006082;GO:0008152;GO:0006101;GO:0043436;GO:0006091;GO:0016901;GO:0003824;GO:0016491;GO:0016615;GO:0044237;GO:0045333;GO:0044238;GO:0015980;GO:0019752;GO:0003674;GO:0008924;GO:0009987;GO:0016614;GO:0008150;GO:0055114	K00116	1YXYI	C	sp|Q88IS4|MQO3_PSEPK Probable malate:quinone oxidoreductase 3 OS=Pseudomonas putida (strain ATCC 47054 / DSM 6125 / CFBP 8728 / NCIMB 11950 / KT2440) OX=160488 GN=mqo3 PE=3 SV=1	WP_010953827.1 MULTISPECIES: malate dehydrogenase (quinone) [Pseudomonas] &gt;Q88IS4.1 RecName: Full=Probable malate:quinone oxidoreductase 3; AltName: Full=MQO 3; AltName: Full=Malate dehydrogenase [quinone] 3 [Pseudomonas putida KT2440] &gt;AAN68533.1 malate:quinone oxidoreductase [Pseudomonas putida KT2440] &gt;KMU97796.1 malate:quinone oxidoreductase [Pseudomonas putida] &gt;KMY35188.1 malate…	GO:0017144//xenobiotic metabolic process;GO:0044281//small molecule metabolic process;GO:0006099//tricarboxylic acid cycle;GO:0072350//tricarboxylic acid metabolic process;GO:0016999//antibiotic metabolic process;GO:0009060//aerobic respiration;GO:0071704//organic substance metabolic process;GO:0006082//organic acid metabolic process;GO:0008152//metabolic process;GO:0006101//citrate metabolic pro…	-	GO:0052589//malate dehydrogenase (menaquinone) activity;GO:0016901//oxidoreductase activity, acting on the CH-OH group of donors, quinone or similar compound as acceptor;GO:0003824//catalytic activity;GO:0016491//oxidoreductase activity;GO:0016615//malate dehydrogenase activity;GO:0003674//molecular_function;GO:0008924//malate dehydrogenase (quinone) activity;GO:0016614//oxidoreductase activity, …	ko00620(Pyruvate metabolism);ko00020(Citrate cycle (TCA cycle))
gene-PP_RS06475	538.079	45.3433	1030.81	22.7336	4.50675	2.01996e-13	9.47812e-12	gi|114514191|ref|NC_002947.4|	1425407	1425598	+	192	PP_RS06475	PP_RS06475	-	-	1SEQS	S	sp|P64629|YHFL_ECO57 Uncharacterized protein YhfL OS=Escherichia coli O157:H7 OX=83334 GN=yhfL PE=4 SV=1	WP_003254720.1 MULTISPECIES: YhfL family protein [Pseudomonas] &gt;ERT20068.1 hypothetical protein O162_02100 [Pseudomonas putida SJ3] &gt;ESW41000.1 hypothetical protein O164_02290 [Pseudomonas taiwanensis SJ9] &gt;MBS6039214.1 YhfL family protein [Pseudomonas sp.] &gt;PYG98531.1 DUF4223 domain-containing protein [Arthrobacter stackebrandtii] &gt;AAN66873.1 conserved protein of unknown function,…	-	-	-	-
gene-PP_RS18860	275.673	36.2832	515.062	14.1956	3.82737	2.0846e-13	9.69783e-12	gi|114514191|ref|NC_002947.4|	4127632	4128282	+	651	PP_RS18860	PP_RS18860	GO:0016021;GO:0044464;GO:0005575;GO:0044425;GO:0005829;GO:0016020;GO:0031224;GO:0071944;GO:0005623;GO:0005737;GO:0044459;GO:0044424;GO:0031226;GO:0005887;GO:0005886;GO:0044444;GO:0005622	K07184	1YVEF	T	sp|P0ADU0|YGIM_ECO57 Uncharacterized protein YgiM OS=Escherichia coli O157:H7 OX=83334 GN=ygiM PE=3 SV=1	WP_010954473.1 MULTISPECIES: SH3 domain-containing protein [Pseudomonas] &gt;AAN69231.1 putative signal transduction protein [Pseudomonas putida KT2440] &gt;ABQ78241.1 SH3, type 3 domain protein [Pseudomonas putida F1] &gt;AFK71949.1 hypothetical protein YSA_09551 [Pseudomonas putida ND6] &gt;ANC80721.1 peptide-binding protein [Pseudomonas putida B6-2] &gt;ANI03112.1 peptide-binding protein [Pseu…	-	GO:0016021//integral component of membrane;GO:0044464//obsolete cell part;GO:0005575//cellular_component;GO:0044425//obsolete membrane part;GO:0005829//cytosol;GO:0016020//membrane;GO:0031224//intrinsic component of membrane;GO:0071944//cell periphery;GO:0005623//obsolete cell;GO:0005737//cytoplasm;GO:0044459//obsolete plasma membrane part;GO:0044424//obsolete intracellular part;GO:0031226//intri…	-	-
gene-PP_RS02090	5210.24	9888.04	532.432	0.053846	-4.21502	2.21808e-13	1.02314e-11	gi|114514191|ref|NC_002947.4|	479524	481092	-	1569	PP_RS02090	PP_RS02090	GO:0051716;GO:0033554;GO:0006950;GO:0050896;GO:0008150;GO:0006974;GO:0009987	-	1YV3Y	S	sp|P29013|YCGB_ECOLI Uncharacterized protein YcgB OS=Escherichia coli (strain K12) OX=83333 GN=ycgB PE=4 SV=2	WP_010951740.1 MULTISPECIES: SpoVR family protein [Pseudomonas] &gt;HBK52153.1 SpoVR family protein [Pseudomonas sp.] &gt;AAN66026.1 putative type IV piliation protein [Pseudomonas putida KT2440] &gt;ADR58127.1 Hypothetical protein, conserved [Pseudomonas putida BIRD-1] &gt;AJA13149.1 SpoVR family protein [Pseudomonas putida S12] &gt;AOX07206.1 SpoVR family protein [Pseudomonas putida JB]	GO:0051716//cellular response to stimulus;GO:0033554//cellular response to stress;GO:0006950//response to stress;GO:0050896//response to stimulus;GO:0008150//biological_process;GO:0006974//cellular response to DNA damage stimulus;GO:0009987//cellular process;	-	-	-
gene-PP_RS23535	261.127	486.318	35.9368	0.0738957	-3.75836	2.85075e-13	1.30392e-11	gi|114514191|ref|NC_002947.4|	5135004	5136569	-	1566	PP_RS23535	PP_RS23535	-	K03776	1YV5U	NT	sp|P50466|AER_ECOLI Aerotaxis receptor OS=Escherichia coli (strain K12) OX=83333 GN=aer PE=1 SV=1	WP_010955204.1 MULTISPECIES: methyl-accepting chemotaxis protein [Pseudomonas] &gt;AAN70095.1 putative aerotaxis receptor [Pseudomonas putida KT2440] &gt;KMU96392.1 chemotaxis protein [Pseudomonas putida] &gt;KMY28690.1 chemotaxis protein [Pseudomonas putida] &gt;MBP2842185.1 methyl-accepting chemotaxis protein [Pseudomonas sp. PNP] &gt;PXZ48522.1 PAS domain S-box protein [Pseudomonas sp. SMT-1]	-	-	-	ko02030(Bacterial chemotaxis);ko02020(Two-component system)
gene-PP_RS27710	1765.53	3209.75	321.311	0.100105	-3.32042	2.91226e-13	1.32095e-11	gi|114514191|ref|NC_002947.4|	6065139	6065828	+	690	phoB	PP_RS27710	GO:2000142;GO:0009059;GO:0097159;GO:0044237;GO:0090304;GO:2001141;GO:0009889;GO:0006820;GO:0051234;GO:0007165;GO:0044424;GO:0051171;GO:0009987;GO:0042802;GO:0018130;GO:0000160;GO:1901360;GO:0005622;GO:0000156;GO:0034654;GO:0010468;GO:2000112;GO:0005623;GO:0034641;GO:0015698;GO:0005488;GO:0006811;GO:0060089;GO:0006351;GO:0019222;GO:0044464;GO:0005575;GO:0006725;GO:0007154;GO:0001098;GO:0006807;GO:…	K07657	1YVTG	K	sp|P23620|PHOB_PSEAE Phosphate regulon transcriptional regulatory protein PhoB OS=Pseudomonas aeruginosa (strain ATCC 15692 / DSM 22644 / CIP 104116 / JCM 14847 / LMG 12228 / 1C / PRS 101 / PAO1) OX=208964 GN=phoB PE=3 SV=2	WP_003253341.1 MULTISPECIES: phosphate regulon transcriptional regulator PhoB [Gammaproteobacteria] &gt;AXQ50345.1 phosphate regulon transcriptional regulatory protein PhoB [Stenotrophomonas rhizophila] &gt;EAN8120518.1 phosphate regulon transcriptional regulatory protein PhoB [Salmonella enterica] &gt;EJT84741.1 transcriptional regulator [Pseudomonas putida S11] &gt;ERT20192.1 transcriptional re…	GO:2000142//regulation of DNA-templated transcription, initiation;GO:0009059//macromolecule biosynthetic process;GO:0044237//cellular metabolic process;GO:0090304//nucleic acid metabolic process;GO:2001141//regulation of RNA biosynthetic process;GO:0009889//regulation of biosynthetic process;GO:0006820//anion transport;GO:0051234//establishment of localization;GO:0007165//signal transduction;GO:0…	GO:0044424//obsolete intracellular part;GO:0005622//intracellular anatomical structure;GO:0005623//obsolete cell;GO:0044464//obsolete cell part;GO:0005575//cellular_component;GO:0005737//cytoplasm;	GO:0097159//organic cyclic compound binding;GO:0042802//identical protein binding;GO:0000156//phosphorelay response regulator activity;GO:0005488//binding;GO:0060089//molecular transducer activity;GO:0001098//basal transcription machinery binding;GO:0005515//protein binding;GO:0001108//bacterial-type RNA polymerase holo enzyme binding;GO:0003677//DNA binding;GO:0003676//nucleic acid binding;GO:00…	ko02020(Two-component system)
gene-PP_RS08840	551.891	1028.19	75.5935	0.073521	-3.7657	3.14309e-13	1.41387e-11	gi|114514191|ref|NC_002947.4|	1917142	1918224	-	1083	PP_RS08840	PP_RS08840	-	-	1YVB0	T	sp|Q9ABX9|Y091_CAUVC Uncharacterized signaling protein CC_0091 OS=Caulobacter vibrioides (strain ATCC 19089 / CB15) OX=190650 GN=CC_0091 PE=1 SV=1	WP_049587252.1 MULTISPECIES: EAL domain-containing protein [Pseudomonas] &gt;AAN67339.2 putative diguanylate phosphodiesterase containing EAL domain [Pseudomonas putida KT2440] &gt;KMU95792.1 diguanylate phosphodiesterase [Pseudomonas putida] &gt;KMY36519.1 diguanylate phosphodiesterase [Pseudomonas putida] &gt;MBP2840688.1 EAL domain-containing protein [Pseudomonas sp. PNP] &gt;PXZ49071.1 diguan…	-	-	-	-
gene-PP_RS13880	656.998	1235.41	78.5904	0.0636151	-3.97449	3.40246e-13	1.518e-11	gi|114514191|ref|NC_002947.4|	3053245	3053910	-	666	PP_RS13880	PP_RS13880	-	-	1YZGK	K	sp|A8R3T0|AGMR_PSEPU Glycerol metabolism activator OS=Pseudomonas putida OX=303 GN=agmR PE=3 SV=1	WP_010953584.1 MULTISPECIES: response regulator transcription factor [Pseudomonas] &gt;AAN68273.1 Glycerol metabolism activator [Pseudomonas putida KT2440] &gt;KMU98039.1 LuxR family transcriptional regulator [Pseudomonas putida] &gt;KMY34943.1 LuxR family transcriptional regulator [Pseudomonas putida] &gt;MBP2838838.1 response regulator transcription factor [Pseudomonas sp. PNP] &gt;PXZ52990.1 D…	-	-	-	-
gene-PP_RS15025	1038.11	1962.46	113.766	0.0579713	-4.10852	5.76145e-13	2.54956e-11	gi|114514191|ref|NC_002947.4|	3295041	3295685	-	645	PP_RS15025	PP_RS15025	-	-	1RK4J	S	sp|O29830|Y417_ARCFU Uncharacterized protein AF_0417 OS=Archaeoglobus fulgidus (strain ATCC 49558 / DSM 4304 / JCM 9628 / NBRC 100126 / VC-16) OX=224325 GN=AF_0417 PE=4 SV=1	WP_010953798.1 MULTISPECIES: DUF2589 domain-containing protein [Pseudomonas] &gt;AAN68503.1 conserved protein of unknown function [Pseudomonas putida KT2440] &gt;KMU97824.1 hypothetical protein AC138_01180 [Pseudomonas putida] &gt;KMY35160.1 hypothetical protein AA993_14820 [Pseudomonas putida] &gt;MBP2839064.1 DUF2589 domain-containing protein [Pseudomonas sp. PNP] &gt;PXZ53210.1 DUF2589 domain-…	-	-	-	-
gene-PP_RS03500	283.956	531.614	36.2974	0.0682777	-3.87244	5.95291e-13	2.61304e-11	gi|114514191|ref|NC_002947.4|	761972	762901	+	930	PP_RS03500	PP_RS03500	GO:0046394;GO:0016491;GO:0016615;GO:0009126;GO:0044248;GO:0034641;GO:0015980;GO:0019898;GO:0009145;GO:0006165;GO:0018130;GO:1901360;GO:1901135;GO:1901575;GO:0009132;GO:0009108;GO:0019362;GO:0044464;GO:0019363;GO:0009161;GO:0006796;GO:0044271;GO:0016999;GO:0046496;GO:0009167;GO:0009056;GO:0071704;GO:0009060;GO:0019693;GO:0006082;GO:0006091;GO:0043648;GO:0034655;GO:0016052;GO:1901576;GO:0009259;GO:…	K00024	1RMAX	C	sp|A5VY92|MDH_PSEP1 Malate dehydrogenase OS=Pseudomonas putida (strain ATCC 700007 / DSM 6899 / BCRC 17059 / F1) OX=351746 GN=mdh PE=3 SV=1	AAN66279.2 putative malate dehydrogenase [Pseudomonas putida KT2440]	GO:0046394//carboxylic acid biosynthetic process;GO:0009126//purine nucleoside monophosphate metabolic process;GO:0044248//cellular catabolic process;GO:0034641//cellular nitrogen compound metabolic process;GO:0015980//energy derivation by oxidation of organic compounds;GO:0009145//purine nucleoside triphosphate biosynthetic process;GO:0006165//nucleoside diphosphate phosphorylation;GO:0018130//h…	GO:0019898//extrinsic component of membrane;GO:0044464//obsolete cell part;GO:0044425//obsolete membrane part;GO:0005737//cytoplasm;GO:0016020//membrane;GO:0005623//obsolete cell;GO:0005622//intracellular anatomical structure;GO:0044424//obsolete intracellular part;GO:0005575//cellular_component;GO:0005829//cytosol;GO:0044444//obsolete cytoplasmic part;	GO:0016491//oxidoreductase activity;GO:0016615//malate dehydrogenase activity;GO:0016616//oxidoreductase activity, acting on the CH-OH group of donors, NAD or NADP as acceptor;GO:0003824//catalytic activity;GO:0003674//molecular_function;GO:0030060//L-malate dehydrogenase activity;GO:0016614//oxidoreductase activity, acting on CH-OH group of donors;GO:0004470//malic enzyme activity;	ko00720(Carbon fixation pathways in prokaryotes);ko00710(Carbon fixation in photosynthetic organisms);ko00680(Methane metabolism);ko00630(Glyoxylate and dicarboxylate metabolism);ko00620(Pyruvate metabolism);ko00270(Cysteine and methionine metabolism);ko00020(Citrate cycle (TCA cycle))
gene-PP_RS01590	993.672	1856.68	130.663	0.0703748	-3.8288	6.63453e-13	2.88894e-11	gi|114514191|ref|NC_002947.4|	358534	359640	+	1107	PP_RS01590	PP_RS01590	-	-	1YWZ5	K	sp|A0A0H2ZIC3|GBDR_PSEAB HTH-type transcriptional regulator GbdR OS=Pseudomonas aeruginosa (strain UCBPP-PA14) OX=208963 GN=gbdR PE=1 SV=1	WP_010951663.1 MULTISPECIES: GlxA family transcriptional regulator [Pseudomonas] &gt;HBM64272.1 GlxA family transcriptional regulator [Pseudomonas sp.] &gt;AAN65929.1 AraC-family transcriptional regulator [Pseudomonas putida KT2440] &gt;AVD92737.1 GlxA family transcriptional regulator [Pseudomonas sp. SWI36] &gt;KMU94069.1 AraC family transcriptional regulator [Pseudomonas putida] &gt;KMY37826.1 …	-	-	-	-
gene-PP_RS05780	411.435	814.282	8.58738	0.010546	-6.56717	6.70969e-13	2.89848e-11	gi|114514191|ref|NC_002947.4|	1271099	1272310	+	1212	PP_RS05780	PP_RS05780	-	-	1YZ57	EGP	sp|A6X7E7|RFNT_BRUA4 Riboflavin transporter RfnT OS=Brucella anthropi (strain ATCC 49188 / DSM 6882 / CCUG 24695 / JCM 21032 / LMG 3331 / NBRC 15819 / NCTC 12168 / Alc 37) OX=439375 GN=rfnT PE=1 SV=1	WP_010952275.1 MULTISPECIES: MFS transporter [Pseudomonas] &gt;AAN66737.1 conserved membrane protein of unknown function [Pseudomonas putida KT2440] &gt;KMU92871.1 MFS transporter [Pseudomonas putida] &gt;KMY37356.1 MFS transporter [Pseudomonas putida] &gt;MBP2842588.1 MFS transporter [Pseudomonas sp. PNP] &gt;PXZ54282.1 MFS transporter [Pseudomonas sp. SMT-1]	-	-	-	-
gene-PP_RS01245	2161.55	3920.91	402.186	0.102575	-3.28525	7.8354e-13	3.35812e-11	gi|114514191|ref|NC_002947.4|	290082	290720	+	639	PP_RS01245	PP_RS01245	-	-	1YVXV	O	sp|Q54SE2|PRDXL_DICDI 1-Cys peroxiredoxin OS=Dictyostelium discoideum OX=44689 GN=DDB_G0282517 PE=3 SV=1	WP_003255836.1 MULTISPECIES: peroxiredoxin [Pseudomonas] &gt;HBK51871.1 peroxiredoxin [Pseudomonas sp.] &gt;AAN65867.1 Peroxidase [Pseudomonas putida KT2440] &gt;ABQ76424.1 1-Cys peroxiredoxin [Pseudomonas putida F1] &gt;ADR57965.1 LsfA [Pseudomonas putida BIRD-1] &gt;AFK69718.1 peroxidase [Pseudomonas putida ND6]	-	-	-	-
gene-PP_RS24675	2025.49	394.206	3656.77	9.2763	3.21355	9.34595e-13	3.97422e-11	gi|114514191|ref|NC_002947.4|	5380699	5381235	+	537	bamE	PP_RS24675	GO:0030312;GO:0005488;GO:0030674;GO:0009279;GO:0061024;GO:0098796;GO:0031230;GO:0019867;GO:0044462;GO:0044464;GO:0031975;GO:0030313;GO:0005575;GO:0044085;GO:0032991;GO:0008104;GO:0045203;GO:0022607;GO:0051179;GO:0043163;GO:0044091;GO:0016021;GO:0031241;GO:0071709;GO:0051234;GO:0051205;GO:0046677;GO:0009987;GO:0042802;GO:0060090;GO:0031246;GO:1990063;GO:0071944;GO:0005623;GO:0098552;GO:0034613;GO:…	K06186	1YVDT	M	sp|O68564|BAME_PSEFL Outer membrane protein assembly factor BamE OS=Pseudomonas fluorescens OX=294 GN=bamE PE=3 SV=1	WP_010955369.1 MULTISPECIES: outer membrane protein assembly factor BamE [Pseudomonas] &gt;HBM64430.1 outer membrane protein assembly factor BamE [Pseudomonas sp.] &gt;AAN70303.1 Outer membrane protein assembly factor BamE [Pseudomonas putida KT2440] &gt;AVD93732.1 outer membrane protein assembly factor BamE [Pseudomonas sp. SWI36] &gt;KMU96497.1 membrane protein [Pseudomonas putida] &gt;KMY28901…	GO:0061024//membrane organization;GO:0044085//cellular component biogenesis;GO:0008104//protein localization;GO:0022607//cellular component assembly;GO:0051179//localization;GO:0043163//cell envelope organization;GO:0044091//membrane biogenesis;GO:0071709//membrane assembly;GO:0051234//establishment of localization;GO:0051205//protein insertion into membrane;GO:0046677//response to antibiotic;GO:…	GO:0030312//external encapsulating structure;GO:0009279//cell outer membrane;GO:0098796//membrane protein complex;GO:0031230//intrinsic component of cell outer membrane;GO:0019867//outer membrane;GO:0044462//obsolete external encapsulating structure part;GO:0044464//obsolete cell part;GO:0031975//envelope;GO:0030313//cell envelope;GO:0005575//cellular_component;GO:0032991//protein-containing comp…	GO:0005488//binding;GO:0030674//protein-macromolecule adaptor activity;GO:0042802//identical protein binding;GO:0060090//molecular adaptor activity;GO:0005515//protein binding;GO:0003674//molecular_function;	-
gene-PP_RS02835	1021.44	2000.81	42.0726	0.0210278	-5.57156	1.03125e-12	4.35124e-11	gi|114514191|ref|NC_002947.4|	623210	623680	-	471	PP_RS02835	PP_RS02835	-	-	1SRQ5	S	-	WP_010951817.1 MULTISPECIES: hemerythrin domain-containing protein [Pseudomonas] &gt;AAN66163.1 conserved protein of unknown function [Pseudomonas putida KT2440] &gt;KMU95946.1 cation-binding protein [Pseudomonas putida] &gt;KMY37559.1 cation-binding protein [Pseudomonas putida] &gt;MBP2841783.1 hemerythrin domain-containing protein [Pseudomonas sp. PNP] &gt;PXZ46488.1 hemerythrin domain-containi…	-	-	-	-
gene-PP_RS05305	745.256	131.992	1358.52	10.2925	3.36352	1.25039e-12	5.2353e-11	gi|114514191|ref|NC_002947.4|	1157868	1159154	+	1287	PP_RS05305	PP_RS05305	-	K17315	1YY26	G	sp|Q92KZ7|SP39_RHIME Probable sugar-binding periplasmic protein OS=Rhizobium meliloti (strain 1021) OX=266834 GN=R03301 PE=3 SV=1	WP_010952197.1 MULTISPECIES: ABC transporter substrate-binding protein [Pseudomonas] &gt;AAN66640.1 mannose/glucose ABC transporter, glucose-binding periplasmic protein [Pseudomonas putida KT2440] &gt;KMU92776.1 sugar ABC transporter substrate-binding protein [Pseudomonas putida] &gt;MBP2842938.1 carbohydrate ABC transporter substrate-binding protein [Pseudomonas sp. PNP] &gt;PXZ54188.1 carbohydr…	-	-	-	ko02010(ABC transporters)
gene-PP_RS15175	178.37	332.795	23.9449	0.071951	-3.79684	1.40048e-12	5.81896e-11	gi|114514191|ref|NC_002947.4|	3328450	3329496	+	1047	PP_RS15175	PP_RS15175	-	-	1S1BV	Q	sp|O53532|Y2258_MYCTU Uncharacterized S-adenosylmethionine-dependent methyltransferase Rv2258c OS=Mycobacterium tuberculosis (strain ATCC 25618 / H37Rv) OX=83332 GN=Rv2258c PE=1 SV=1	WP_010953829.1 MULTISPECIES: class I SAM-dependent methyltransferase [Pseudomonas] &gt;AAN68535.1 conserved protein of unknown function [Pseudomonas putida KT2440] &gt;KMU97794.1 SAM-dependent methyltransferase [Pseudomonas putida] &gt;KMY35190.1 SAM-dependent methyltransferase [Pseudomonas putida] &gt;MBP2839094.1 methyltransferase domain-containing protein [Pseudomonas sp. PNP] &gt;PXZ53240.1 c…	-	-	-	-
gene-PP_RS17370	355.071	56.3685	653.774	11.5982	3.53583	1.43829e-12	5.93078e-11	gi|114514191|ref|NC_002947.4|	3772388	3772678	+	291	PP_RS17370	PP_RS17370	-	-	COG3245	C	sp|P11732|CYC5_AZOVI Cytochrome c5 OS=Azotobacter vinelandii OX=354 PE=1 SV=1	WP_010954210.1 MULTISPECIES: c-type cytochrome [Pseudomonas] &gt;HBM63766.1 cytochrome c5 family protein [Pseudomonas sp.] &gt;AAN68938.1 putative cytochrome c-type protein [Pseudomonas putida KT2440] &gt;AVD95827.1 cytochrome c5 family protein [Pseudomonas sp. SWI36] &gt;KMU94361.1 cytochrome [Pseudomonas putida] &gt;KMY34283.1 cytochrome [Pseudomonas putida]	-	-	-	-
gene-PP_RS03865	1215.77	238.701	2192.84	9.18656	3.19952	1.4991e-12	6.13505e-11	gi|114514191|ref|NC_002947.4|	839841	840701	-	861	ispE	PP_RS03865	GO:0044281;GO:0032553;GO:0008144;GO:0016114;GO:0006081;GO:0005488;GO:0016301;GO:0008610;GO:0006082;GO:0071704;GO:0008152;GO:0090407;GO:0006629;GO:0017076;GO:0006796;GO:0006090;GO:0008299;GO:0006793;GO:0043167;GO:0044237;GO:0009240;GO:0097159;GO:0043436;GO:0003824;GO:0050515;GO:1901135;GO:0035639;GO:0009987;GO:0044255;GO:0032559;GO:0030554;GO:0006720;GO:1901265;GO:0019637;GO:0006721;GO:0044249;GO:…	K00919	1YV4A	F	sp|Q88PX5|ISPE_PSEPK 4-diphosphocytidyl-2-C-methyl-D-erythritol kinase OS=Pseudomonas putida (strain ATCC 47054 / DSM 6125 / CFBP 8728 / NCIMB 11950 / KT2440) OX=160488 GN=ispE PE=3 SV=1	WP_010951968.1 MULTISPECIES: 4-(cytidine 5&apos;-diphospho)-2-C-methyl-D-erythritol kinase [Pseudomonas] &gt;Q88PX5.1 RecName: Full=4-diphosphocytidyl-2-C-methyl-D-erythritol kinase; Short=CMK; AltName: Full=4-(cytidine-5&apos;-diphospho)-2-C-methyl-D-erythritol kinase [Pseudomonas putida KT2440] &gt;AAN66348.1 4-diphosphocytidyl-2-C-methyl-D-erythritol kinase [Pseudomonas putida KT2440] &gt;KMU9…	GO:0044281//small molecule metabolic process;GO:0016114//terpenoid biosynthetic process;GO:0006081//cellular aldehyde metabolic process;GO:0008610//lipid biosynthetic process;GO:0006082//organic acid metabolic process;GO:0071704//organic substance metabolic process;GO:0008152//metabolic process;GO:0090407//organophosphate biosynthetic process;GO:0006629//lipid metabolic process;GO:0006796//phosph…	-	GO:0032553//ribonucleotide binding;GO:0008144//obsolete drug binding;GO:0005488//binding;GO:0016301//kinase activity;GO:0017076//purine nucleotide binding;GO:0043167//ion binding;GO:0097159//organic cyclic compound binding;GO:0003824//catalytic activity;GO:0050515//4-(cytidine 5'-diphospho)-2-C-methyl-D-erythritol kinase activity;GO:0035639//purine ribonucleoside triphosphate binding;GO:0032559//…	ko00900(Terpenoid backbone biosynthesis)
gene-PP_RS14935	709.723	122.9	1296.55	10.5496	3.39912	1.74943e-12	7.10609e-11	gi|114514191|ref|NC_002947.4|	3276978	3278120	-	1143	PP_RS14935	PP_RS14935	GO:0005623;GO:0016810;GO:0044248;GO:0016787;GO:0003674;GO:0046677;GO:0009987;GO:0008150;GO:0003824;GO:0017001;GO:0008800;GO:0044237;GO:0050896;GO:0042597;GO:0016999;GO:0016812;GO:0008152;GO:0009056;GO:0044464;GO:0031975;GO:0030313;GO:0005575;GO:0030288;GO:0017144;GO:0042221	K01467	1YWQF	V	sp|P85302|AMPC_PSEFL Beta-lactamase OS=Pseudomonas fluorescens OX=294 GN=ampC PE=1 SV=1	WP_010953781.1 MULTISPECIES: class C beta-lactamase [Pseudomonas] &gt;AAN68484.1 Beta-lactamase [Pseudomonas putida KT2440] &gt;KMU97840.1 beta-lactamase/D-alanine carboxypeptidase [Pseudomonas putida] &gt;KMY35144.1 beta-lactamase/D-alanine carboxypeptidase [Pseudomonas putida] &gt;MBP2839047.1 beta-lactamase [Pseudomonas sp. PNP] &gt;PXZ53194.1 class C beta-lactamase [Pseudomonas sp. SMT-1]	GO:0044248//cellular catabolic process;GO:0046677//response to antibiotic;GO:0009987//cellular process;GO:0008150//biological_process;GO:0017001//antibiotic catabolic process;GO:0044237//cellular metabolic process;GO:0050896//response to stimulus;GO:0016999//antibiotic metabolic process;GO:0008152//metabolic process;GO:0009056//catabolic process;GO:0017144//xenobiotic metabolic process;GO:0042221…	GO:0005623//obsolete cell;GO:0042597//periplasmic space;GO:0044464//obsolete cell part;GO:0031975//envelope;GO:0030313//cell envelope;GO:0005575//cellular_component;GO:0030288//outer membrane-bounded periplasmic space;	GO:0016810//hydrolase activity, acting on carbon-nitrogen (but not peptide) bonds;GO:0016787//hydrolase activity;GO:0003674//molecular_function;GO:0003824//catalytic activity;GO:0008800//beta-lactamase activity;GO:0016812//hydrolase activity, acting on carbon-nitrogen (but not peptide) bonds, in cyclic amides;	ko02020(Two-component system);ko01501(beta-Lactam resistance)
gene-PP_RS25320	2785.8	5474.03	97.5688	0.017824	-5.81004	1.81412e-12	7.31427e-11	gi|114514191|ref|NC_002947.4|	5518590	5518877	-	288	PP_RS25320	PP_RS25320	-	-	1S6R3	S	-	WP_103443711.1 phosphate starvation-inducible protein PsiF [Pseudomonas putida] &gt;POF91822.1 phosphate starvation-inducible protein PsiF [Pseudomonas putida]	-	-	-	-
gene-PP_RS17860	2363.73	4521.77	205.687	0.0454883	-4.45836	2.00949e-12	8.01178e-11	gi|114514191|ref|NC_002947.4|	3887996	3888682	+	687	PP_RS17860	PP_RS17860	-	-	1S2MY	S	sp|Q04432|HSP31_YEAST Glutathione-independent glyoxalase HSP31 OS=Saccharomyces cerevisiae (strain ATCC 204508 / S288c) OX=559292 GN=HSP31 PE=1 SV=1	WP_010954297.1 MULTISPECIES: type 1 glutamine amidotransferase domain-containing protein [Pseudomonas] &gt;AAN69033.1 ThiJ/PfpI family protein [Pseudomonas putida KT2440] &gt;KMU94768.1 peptidase C56 [Pseudomonas putida] &gt;KMY34375.1 peptidase C56 [Pseudomonas putida] &gt;MBP2841495.1 type 1 glutamine amidotransferase domain-containing protein [Pseudomonas sp. PNP] &gt;PXZ47678.1 type 1 glutami…	-	-	-	-
gene-PP_RS16280	736.687	137.505	1335.87	9.71509	3.28023	2.01656e-12	8.01178e-11	gi|114514191|ref|NC_002947.4|	3533323	3534021	+	699	PP_RS16280	PP_RS16280	-	K01028	1RNXB	I	sp|P42315|SCOA_BACSU Probable succinyl-CoA:3-ketoacid coenzyme A transferase subunit A OS=Bacillus subtilis (strain 168) OX=224308 GN=scoA PE=1 SV=1	WP_004374230.1 MULTISPECIES: CoA transferase subunit A [Pseudomonas] &gt;HBK48924.1 CoA transferase subunit A [Pseudomonas sp.] &gt;AAN68730.1 acetoacetyl CoA-transferase (subunit A) [Pseudomonas putida KT2440] &gt;ABQ78729.1 3-oxoacid CoA-transferase, A subunit [Pseudomonas putida F1] &gt;ABY98632.1 3-oxoacid CoA-transferase, A subunit [Pseudomonas putida GB-1] &gt;AFK72494.1 3-oxoacid CoA-trans…	-	-	-	ko00650(Butanoate metabolism);ko00280(Valine, leucine and isoleucine degradation)
gene-PP_RS20975	1055.03	1959.55	150.51	0.0768082	-3.7026	2.06787e-12	8.13031e-11	gi|114514191|ref|NC_002947.4|	4545855	4547345	-	1491	PP_RS20975	PP_RS20975	-	K03457	1RSR2	FH	sp|Q9LZD0|NCS1_ARATH Purine-uracil permease NCS1 OS=Arabidopsis thaliana OX=3702 GN=NCS1 PE=1 SV=1	WP_010954833.1 MULTISPECIES: NCS1 family nucleobase:cation symporter-1 [Pseudomonas] &gt;AAN69627.1 putative PydP transporter, NCS1 nucleoside transporter family [Pseudomonas putida KT2440] &gt;ANC80372.1 nitrate reductase [Pseudomonas putida B6-2] &gt;KMU93705.1 nitrate reductase [Pseudomonas putida] &gt;KMY30731.1 nitrate reductase [Pseudomonas putida] &gt;MBP2841109.1 NCS1 family nucleobase:ca…	-	-	-	-
gene-PP_RS06685	6450.49	11622.4	1278.6	0.110012	-3.18427	2.07627e-12	8.13031e-11	gi|114514191|ref|NC_002947.4|	1477347	1478741	+	1395	PP_RS06685	PP_RS06685	-	K07175	1YXHX	T	sp|O07635|YLAK_BACSU Uncharacterized protein YlaK OS=Bacillus subtilis (strain 168) OX=224308 GN=ylaK PE=3 SV=1	WP_003251772.1 MULTISPECIES: PhoH family protein [Pseudomonas] &gt;MPT07457.1 PhoH family protein [Pseudomonas sp.] &gt;AAN66915.1 PhoH family protein [Pseudomonas putida KT2440] &gt;ABQ80554.1 PhoH family protein [Pseudomonas putida F1] &gt;ADR61846.1 PhoH family protein [Pseudomonas putida BIRD-1] &gt;AFK68440.1 PhoH family protein [Pseudomonas putida ND6]	-	-	-	-
gene-PP_RS27130	741.808	52.7483	1430.87	27.1263	4.76162	2.16808e-12	8.42919e-11	gi|114514191|ref|NC_002947.4|	5937440	5940160	+	2721	rbbA	PP_RS27130	-	K13926	1YYFR	V	sp|P37624|RBBA_ECOLI Ribosome-associated ATPase OS=Escherichia coli (strain K12) OX=83333 GN=rbbA PE=1 SV=3	WP_010955731.1 MULTISPECIES: ribosome-associated ATPase/putative transporter RbbA [Pseudomonas] &gt;AAN70772.1 ribosome-associated ATPase [Pseudomonas putida KT2440] &gt;KMU93333.1 multidrug ABC transporter ATP-binding protein [Pseudomonas putida] &gt;KMY27910.1 multidrug ABC transporter ATP-binding protein [Pseudomonas putida] &gt;MBP2840372.1 ribosome-associated ATPase/putative transporter RbbA…	-	-	-	-
gene-PP_RS25355	151.845	285.283	18.4065	0.0645202	-3.95411	2.2226e-12	8.57986e-11	gi|114514191|ref|NC_002947.4|	5525213	5525710	+	498	PP_RS25355	PP_RS25355	-	-	1YYJQ	NU	-	WP_019752615.1 hypothetical protein [Pseudomonas putida] &gt;ANC83795.1 phage infection protein [Pseudomonas putida B6-2]	-	-	-	-
gene-PP_RS05950	453.608	829.198	78.0189	0.0940896	-3.40982	2.44406e-12	9.36834e-11	gi|114514191|ref|NC_002947.4|	1309268	1311532	-	2265	PP_RS05950	PP_RS05950	-	-	1YYH3	T	sp|Q9HYT3|Y3311_PSEAE Uncharacterized signaling protein PA3311 OS=Pseudomonas aeruginosa (strain ATCC 15692 / DSM 22644 / CIP 104116 / JCM 14847 / LMG 12228 / 1C / PRS 101 / PAO1) OX=208964 GN=PA3311 PE=3 SV=1	WP_010952302.1 MULTISPECIES: EAL domain-containing protein [Pseudomonas] &gt;AAN66769.1 conserved membrane protein of unknown function [Pseudomonas putida KT2440] &gt;KMU93760.1 diguanylate phosphodiesterase [Pseudomonas putida] &gt;KMY37389.1 diguanylate phosphodiesterase [Pseudomonas putida] &gt;PXZ45653.1 EAL domain-containing protein [Pseudomonas sp. SMT-1] &gt;QDW56477.1 EAL domain-containin…	-	-	-	-
gene-PP_RS22935	359.746	658.528	60.964	0.0925761	-3.43322	2.47972e-12	9.38315e-11	gi|114514191|ref|NC_002947.4|	5013565	5013888	+	324	PP_RS22935	PP_RS22935	-	-	2ZXW9	-	-	WP_010955126.1 MULTISPECIES: hypothetical protein [Pseudomonas] &gt;AAN69995.1 conserved protein of unknown function [Pseudomonas putida KT2440] &gt;KMU96704.1 hypothetical protein AC138_06830 [Pseudomonas putida] &gt;KMY29873.1 hypothetical protein AA993_22375 [Pseudomonas putida] &gt;PXZ47494.1 hypothetical protein DM483_20290 [Pseudomonas sp. SMT-1] &gt;QDW56768.1 hypothetical protein FFH79_00…	-	-	-	-
gene-PP_RS23325	4321.11	861.369	7780.85	9.03313	3.17523	2.48241e-12	9.38315e-11	gi|114514191|ref|NC_002947.4|	5088810	5089838	-	1029	astA	PP_RS23325	GO:0016410;GO:0017144;GO:1901605;GO:0044281;GO:0016748;GO:0016746;GO:0016747;GO:0019545;GO:0008152;GO:0044282;GO:0006807;GO:0006082;GO:0008791;GO:1901606;GO:0006520;GO:0006105;GO:0009056;GO:0071704;GO:0016054;GO:0043648;GO:0003824;GO:0016749;GO:0043436;GO:0006525;GO:0009065;GO:0044238;GO:1901564;GO:0044237;GO:0006527;GO:0003674;GO:0019752;GO:0046395;GO:0044248;GO:0009063;GO:0016740;GO:0009064;GO:…	K00673	1YXKB	H	sp|P80358|ASTG_PSEAE Arginine N-succinyltransferase subunit beta OS=Pseudomonas aeruginosa (strain ATCC 15692 / DSM 22644 / CIP 104116 / JCM 14847 / LMG 12228 / 1C / PRS 101 / PAO1) OX=208964 GN=aruG PE=1 SV=2	WP_010955176.1 MULTISPECIES: arginine N-succinyltransferase [Pseudomonas] &gt;AAN70054.1 arginine N-succinyltransferase, subunit beta [Pseudomonas putida KT2440] &gt;KMU96433.1 arginine N-succinyltransferase [Pseudomonas putida] &gt;KMY28649.1 arginine N-succinyltransferase [Pseudomonas putida] &gt;MBP2841404.1 arginine N-succinyltransferase [Pseudomonas sp. PNP] &gt;PXZ48479.1 arginine N-succiny…	GO:0017144//xenobiotic metabolic process;GO:1901605//alpha-amino acid metabolic process;GO:0044281//small molecule metabolic process;GO:0019545//arginine catabolic process to succinate;GO:0008152//metabolic process;GO:0044282//small molecule catabolic process;GO:0006807//nitrogen compound metabolic process;GO:0006082//organic acid metabolic process;GO:1901606//alpha-amino acid catabolic process;G…	-	GO:0016410//N-acyltransferase activity;GO:0016748//succinyltransferase activity;GO:0016746//acyltransferase activity;GO:0016747//acyltransferase activity, transferring groups other than amino-acyl groups;GO:0008791//arginine N-succinyltransferase activity;GO:0003824//catalytic activity;GO:0016749//N-succinyltransferase activity;GO:0003674//molecular_function;GO:0016740//transferase activity;	ko00330(Arginine and proline metabolism)
gene-PP_RS07545	1659.39	320.289	2998.49	9.36183	3.22679	2.69189e-12	1.01048e-10	gi|114514191|ref|NC_002947.4|	1668635	1668886	+	252	rpsP	PP_RS07545	GO:0010467;GO:0003674;GO:0004519;GO:0016787;GO:0004520;GO:0034645;GO:0016043;GO:0044444;GO:0003677;GO:0090305;GO:0006139;GO:0003735;GO:0046483;GO:1901566;GO:0042274;GO:0140097;GO:0005829;GO:0044238;GO:1901363;GO:0042255;GO:0009058;GO:0019538;GO:0044391;GO:0043170;GO:0022627;GO:0043043;GO:0043603;GO:0005623;GO:0016788;GO:0043604;GO:0005622;GO:0009987;GO:0044422;GO:0043226;GO:0044424;GO:0003824;GO:…	K02959	1YZ5Y	J	sp|A5W8C3|RS16_PSEP1 30S ribosomal protein S16 OS=Pseudomonas putida (strain ATCC 700007 / DSM 6899 / BCRC 17059 / F1) OX=351746 GN=rpsP PE=3 SV=1	AAN67084.1 30S ribosomal protein S16 [Pseudomonas putida KT2440]	GO:0010467//gene expression;GO:0034645//cellular macromolecule biosynthetic process;GO:0016043//cellular component organization;GO:0090305//nucleic acid phosphodiester bond hydrolysis;GO:0006139//nucleobase-containing compound metabolic process;GO:0046483//heterocycle metabolic process;GO:1901566//organonitrogen compound biosynthetic process;GO:0042274//ribosomal small subunit biogenesis;GO:00442…	GO:0044444//obsolete cytoplasmic part;GO:0005829//cytosol;GO:0044391//ribosomal subunit;GO:0022627//cytosolic small ribosomal subunit;GO:0005623//obsolete cell;GO:0005622//intracellular anatomical structure;GO:0044422//obsolete organelle part;GO:0043226//organelle;GO:0044424//obsolete intracellular part;GO:0043232//intracellular non-membrane-bounded organelle;GO:0032991//protein-containing comple…	GO:0003674//molecular_function;GO:0004519//endonuclease activity;GO:0016787//hydrolase activity;GO:0004520//endodeoxyribonuclease activity;GO:0003677//DNA binding;GO:0003735//structural constituent of ribosome;GO:0140097//catalytic activity, acting on DNA;GO:1901363//heterocyclic compound binding;GO:0016788//hydrolase activity, acting on ester bonds;GO:0003824//catalytic activity;GO:0004518//nucl…	ko03010(Ribosome)
gene-PP_RS20985	573.801	1040.4	107.203	0.10304	-3.27872	3.46202e-12	1.29067e-10	gi|114514191|ref|NC_002947.4|	4549264	4550631	+	1368	PP_RS20985	PP_RS20985	GO:0044237;GO:0046113;GO:0016627;GO:0006206;GO:0016491;GO:0051536;GO:0003824;GO:1901360;GO:0005622;GO:1901565;GO:0009987;GO:0044424;GO:1901575;GO:0034641;GO:0044248;GO:0005623;GO:0044281;GO:0005488;GO:0005575;GO:0006725;GO:0044464;GO:0048037;GO:0071704;GO:0009056;GO:0008152;GO:0006807;GO:0051540;GO:1901564;GO:0006208;GO:0016628;GO:0055086;GO:0044238;GO:0044270;GO:0016651;GO:0008150;GO:0009112;GO:…	K17722	1YY75	C	sp|Q8U195|SUDHA_PYRFU Sulfide dehydrogenase subunit alpha OS=Pyrococcus furiosus (strain ATCC 43587 / DSM 3638 / JCM 8422 / Vc1) OX=186497 GN=sudA PE=1 SV=1	WP_010954834.1 MULTISPECIES: NAD(P)-dependent oxidoreductase [Pseudomonas] &gt;HBM66224.1 NAD(P)-dependent oxidoreductase [Pseudomonas sp.] &gt;AAN69628.1 NADP-dependent dihydropyrimidine dehydrogenase subunit [Pseudomonas putida KT2440] &gt;AJA11866.1 dihydropyrimidine dehydrogenase [Pseudomonas putida S12] &gt;AOX08499.1 dihydropyrimidine dehydrogenase [Pseudomonas putida JB] &gt;KMU93703.1 dih…	GO:0044237//cellular metabolic process;GO:0046113//nucleobase catabolic process;GO:0006206//pyrimidine nucleobase metabolic process;GO:1901360//organic cyclic compound metabolic process;GO:1901565//organonitrogen compound catabolic process;GO:0009987//cellular process;GO:1901575//organic substance catabolic process;GO:0034641//cellular nitrogen compound metabolic process;GO:0044248//cellular cata…	GO:0005622//intracellular anatomical structure;GO:0044424//obsolete intracellular part;GO:0005623//obsolete cell;GO:0005575//cellular_component;GO:0044464//obsolete cell part;GO:0005737//cytoplasm;	GO:0016627//oxidoreductase activity, acting on the CH-CH group of donors;GO:0016491//oxidoreductase activity;GO:0051536//iron-sulfur cluster binding;GO:0003824//catalytic activity;GO:0005488//binding;GO:0048037//obsolete cofactor binding;GO:0051540//metal cluster binding;GO:0016628//oxidoreductase activity, acting on the CH-CH group of donors, NAD or NADP as acceptor;GO:0016651//oxidoreductase ac…	ko00770(Pantothenate and CoA biosynthesis);ko00410(beta-Alanine metabolism);ko00240(Pyrimidine metabolism)
gene-PP_RS13965	33.1221	66.2442	0	0	-Inf	3.49433e-12	1.29385e-10	gi|114514191|ref|NC_002947.4|	3070786	3071058	+	273	pqqD	PP_RS13965	-	K06138	-	-	sp|Q88JG8|PQQD2_PSEPK PqqA binding protein 2 OS=Pseudomonas putida (strain ATCC 47054 / DSM 6125 / CFBP 8728 / NCIMB 11950 / KT2440) OX=160488 GN=pqqD2 PE=3 SV=1	WP_010953600.1 MULTISPECIES: pyrroloquinoline quinone biosynthesis peptide chaperone PqqD [Pseudomonas] &gt;Q88JG8.1 RecName: Full=PqqA binding protein 2; AltName: Full=Coenzyme PQQ synthesis protein D 2; AltName: Full=Pyrroloquinoline quinone biosynthesis protein D 2 [Pseudomonas putida KT2440] &gt;AAN68289.1 coenzyme PQQ synthesis protein D [Pseudomonas putida KT2440] &gt;KMU98023.1 pyrroloquin…	-	-	-	-
gene-PP_RS01360	1039.3	1877.58	201.024	0.107065	-3.22343	4.25252e-12	1.56395e-10	gi|114514191|ref|NC_002947.4|	313387	313827	+	441	lysM	PP_RS01360	-	-	1SA7T	S	sp|P0ADE7|KBP_ECOL6 Potassium binding protein Kbp OS=Escherichia coli O6:H1 (strain CFT073 / ATCC 700928 / UPEC) OX=199310 GN=kbp PE=3 SV=2	WP_010951629.1 MULTISPECIES: peptidoglycan-binding protein LysM [Pseudomonas] &gt;AAN65889.1 regulator of murein cross-linking [Pseudomonas putida KT2440] &gt;ABQ76447.1 transport-associated protein [Pseudomonas putida F1] &gt;AFK69744.1 LysM domain/BON superfamily protein [Pseudomonas putida ND6] &gt;ANC79581.1 peptidoglycan-binding protein LysM [Pseudomonas putida B6-2] &gt;ANI01260.1 peptidogl…	-	-	-	-
gene-PP_RS19120	518.485	983.047	53.9225	0.0548525	-4.1883	4.73443e-12	1.7295e-10	gi|114514191|ref|NC_002947.4|	4186711	4187895	+	1185	PP_RS19120	PP_RS19120	-	-	-	-	-	AAN69281.1 conserved protein of unknown function [Pseudomonas putida KT2440]	-	-	-	-
gene-PP_RS02025	2555.32	527.749	4582.88	8.68384	3.11833	5.45857e-12	1.98073e-10	gi|114514191|ref|NC_002947.4|	463414	465096	-	1683	PP_RS02025	PP_RS02025	-	K00466	1YXF5	E	sp|P06617|TR2M_PSESS Tryptophan 2-monooxygenase OS=Pseudomonas savastanoi OX=29438 GN=iaaM PE=1 SV=1	WP_010951732.1 MULTISPECIES: FAD-dependent oxidoreductase [Pseudomonas] &gt;QOQ50637.1 lysine 2-monooxygenase [synthetic construct] &gt;AAN66014.1 Lysine 2-monooxygenase [Pseudomonas putida KT2440] &gt;KMU96102.1 amine oxidase [Pseudomonas putida] &gt;KMY37909.1 amine oxidase [Pseudomonas putida] &gt;MBP2841705.1 FAD-dependent oxidoreductase [Pseudomonas sp. PNP]	-	-	-	ko00380(Tryptophan metabolism)
gene-PP_RS13920	148.597	289.56	7.63417	0.0263647	-5.24525	6.00719e-12	2.16537e-10	gi|114514191|ref|NC_002947.4|	3060840	3061499	-	660	PP_RS13920	PP_RS13920	-	-	1S4D3	S	-	WP_010953592.1 MULTISPECIES: pentapeptide repeat-containing protein [Pseudomonas] &gt;AAN68281.1 Pentapeptide repeat family protein [Pseudomonas putida KT2440] &gt;KMU98031.1 pentapeptide repeat-containing protein [Pseudomonas putida] &gt;KMY34951.1 pentapeptide repeat-containing protein [Pseudomonas putida] &gt;MBP2838846.1 pentapeptide repeat-containing protein [Pseudomonas sp. PNP] &gt;PXZ5299…	-	-	-	-
gene-PP_RS00540	513.202	997.945	28.4588	0.0285174	-5.13201	6.15457e-12	2.2039e-10	gi|114514191|ref|NC_002947.4|	112163	113050	+	888	PP_RS00540	PP_RS00540	-	K02276	1RN9D	C	sp|P15952|COX3_CYPCA Cytochrome c oxidase subunit 3 OS=Cyprinus carpio OX=7962 GN=mt-co3 PE=2 SV=2	WP_010951507.1 MULTISPECIES: cytochrome c oxidase subunit 3 [Pseudomonas] &gt;AAN65740.1 cytochrome c oxidase subunit 3 [Pseudomonas putida KT2440] &gt;KMU92951.1 MFS transporter [Pseudomonas putida] &gt;KMY38567.1 MFS transporter [Pseudomonas putida] &gt;MBP2840047.1 cytochrome c oxidase subunit 3 [Pseudomonas sp. PNP] &gt;PXZ49405.1 cytochrome c oxidase subunit 3 [Pseudomonas sp. SMT-1]	-	-	-	ko00190(Oxidative phosphorylation)
gene-PP_RS12035	1647.62	332.736	2962.5	8.90345	3.15436	9.07184e-12	3.22732e-10	gi|114514191|ref|NC_002947.4|	2633539	2635410	+	1872	PP_RS12035	PP_RS12035	GO:0005575;GO:0018193;GO:0044464;GO:0044267;GO:0071575;GO:0005488;GO:0016853;GO:0036211;GO:0071704;GO:0008152;GO:0000413;GO:0006807;GO:0016859;GO:0016021;GO:0003824;GO:0044237;GO:0006457;GO:0003755;GO:0098552;GO:0071944;GO:0005623;GO:0009986;GO:0042802;GO:0009987;GO:0061077;GO:0043170;GO:0006464;GO:0044459;GO:0016020;GO:0019538;GO:0031233;GO:0005515;GO:0140096;GO:0044260;GO:1901564;GO:0044425;GO:…	K03770	1YUWF	O	sp|P0ADY2|PPID_ECOL6 Periplasmic chaperone PpiD OS=Escherichia coli O6:H1 (strain CFT073 / ATCC 700928 / UPEC) OX=199310 GN=ppiD PE=3 SV=1	WP_010953273.1 MULTISPECIES: SurA N-terminal domain-containing protein [Pseudomonas] &gt;AAN67917.1 putative Peptidyl-prolyl cis-trans isomerase D [Pseudomonas putida KT2440] &gt;KMU94903.1 peptidylprolyl isomerase [Pseudomonas putida] &gt;KMY34599.1 peptidylprolyl isomerase [Pseudomonas putida] &gt;MBP2838780.1 SurA N-terminal domain-containing protein [Pseudomonas sp. PNP] &gt;PXZ51621.1 peptid…	GO:0018193//peptidyl-amino acid modification;GO:0044267//cellular protein metabolic process;GO:0036211//protein modification process;GO:0071704//organic substance metabolic process;GO:0008152//metabolic process;GO:0000413//protein peptidyl-prolyl isomerization;GO:0006807//nitrogen compound metabolic process;GO:0044237//cellular metabolic process;GO:0006457//protein folding;GO:0009987//cellular pr…	GO:0005575//cellular_component;GO:0044464//obsolete cell part;GO:0071575//integral component of external side of plasma membrane;GO:0016021//integral component of membrane;GO:0098552//side of membrane;GO:0071944//cell periphery;GO:0005623//obsolete cell;GO:0009986//cell surface;GO:0044459//obsolete plasma membrane part;GO:0016020//membrane;GO:0031233//intrinsic component of external side of plasm…	GO:0005488//binding;GO:0016853//isomerase activity;GO:0016859//cis-trans isomerase activity;GO:0003824//catalytic activity;GO:0003755//peptidyl-prolyl cis-trans isomerase activity;GO:0042802//identical protein binding;GO:0005515//protein binding;GO:0140096//catalytic activity, acting on a protein;GO:0003674//molecular_function;	-
gene-PP_RS26310	1022.17	209.287	1835.05	8.7681	3.13226	9.52551e-12	3.36671e-10	gi|114514191|ref|NC_002947.4|	5750108	5751562	-	1455	thiI	PP_RS26310	GO:0005737;GO:0032555;GO:0016779;GO:0042364;GO:0072527;GO:0044249;GO:0019637;GO:0002937;GO:0052838;GO:0008150;GO:0003676;GO:0000049;GO:0006790;GO:0051188;GO:0097367;GO:0006766;GO:0016772;GO:0034470;GO:1901576;GO:1901564;GO:0016070;GO:0043412;GO:0006772;GO:0005524;GO:0044271;GO:0006796;GO:0004652;GO:0071704;GO:0044272;GO:0044464;GO:0072528;GO:0006396;GO:0008144;GO:0034641;GO:0030554;GO:0052837;GO:…	K03151	1YW60	H	sp|Q88CY4|THII_PSEPK tRNA sulfurtransferase OS=Pseudomonas putida (strain ATCC 47054 / DSM 6125 / CFBP 8728 / NCIMB 11950 / KT2440) OX=160488 GN=thiI PE=3 SV=1	WP_003249221.1 MULTISPECIES: tRNA 4-thiouridine(8) synthase ThiI [Pseudomonas] &gt;Q88CY4.1 RecName: Full=tRNA sulfurtransferase; AltName: Full=Sulfur carrier protein ThiS sulfurtransferase; AltName: Full=Thiamine biosynthesis protein ThiI; AltName: Full=tRNA 4-thiouridine synthase [Pseudomonas putida KT2440] &gt;AAN70610.1 tRNA sulfurtransferase [Pseudomonas putida KT2440] &gt;ABQ81039.1 [ThiS-a…	GO:0042364//water-soluble vitamin biosynthetic process;GO:0072527//pyrimidine-containing compound metabolic process;GO:0044249//cellular biosynthetic process;GO:0019637//organophosphate metabolic process;GO:0002937//tRNA 4-thiouridine biosynthesis;GO:0052838//thiazole metabolic process;GO:0008150//biological_process;GO:0006790//sulfur compound metabolic process;GO:0051188//obsolete cofactor biosy…	GO:0005737//cytoplasm;GO:0044464//obsolete cell part;GO:0044444//obsolete cytoplasmic part;GO:0005829//cytosol;GO:0005575//cellular_component;GO:0005623//obsolete cell;GO:0005622//intracellular anatomical structure;GO:0044424//obsolete intracellular part;	GO:0032555//purine ribonucleotide binding;GO:0016779//nucleotidyltransferase activity;GO:0003676//nucleic acid binding;GO:0000049//tRNA binding;GO:0097367//carbohydrate derivative binding;GO:0016772//transferase activity, transferring phosphorus-containing groups;GO:0005524//ATP binding;GO:0004652//polynucleotide adenylyltransferase activity;GO:0008144//obsolete drug binding;GO:0030554//adenyl nu…	ko04122(Sulfur relay system);ko00730(Thiamine metabolism)
gene-PP_RS05435	44.4446	87.5756	1.31355	0.014999	-6.05899	9.69762e-12	3.40543e-10	gi|114514191|ref|NC_002947.4|	1190100	1190333	-	234	tatA	PP_RS05435	-	K03116	1YZ7U	U	sp|P57051|TATA_VIBCH Sec-independent protein translocase protein TatA OS=Vibrio cholerae serotype O1 (strain ATCC 39315 / El Tor Inaba N16961) OX=243277 GN=tatA PE=3 SV=1	WP_003255011.1 MULTISPECIES: twin-arginine translocase TatA/TatE family subunit [Pseudomonas] &gt;MPT07493.1 twin-arginine translocase TatA/TatE family subunit [Pseudomonas sp.] &gt;AAN66666.1 twin arginine protein export complex subunit [Pseudomonas putida KT2440] &gt;ADR58773.1 TatA [Pseudomonas putida BIRD-1] &gt;AFO46357.1 twin-arginine translocation protein, TatA/E [Pseudomonas putida DOT-T1…	-	-	-	ko03070(Bacterial secretion system);ko03060(Protein export)
gene-PP_RS09105	43783.6	9800.04	77767.2	7.93539	2.9883	1.03869e-11	3.62411e-10	gi|114514191|ref|NC_002947.4|	1979385	1981061	+	1677	rpsA	PP_RS09105	GO:0032268;GO:0006412;GO:0044445;GO:0097159;GO:0006417;GO:0009889;GO:2000113;GO:0015935;GO:0070925;GO:0043933;GO:0034248;GO:0034641;GO:2000112;GO:0042254;GO:0043229;GO:0010608;GO:0044464;GO:0071704;GO:0022613;GO:0022607;GO:0044271;GO:0010556;GO:1901564;GO:0006518;GO:0034622;GO:0065007;GO:1901576;GO:0065003;GO:0044260;GO:0003676;GO:0008150;GO:0043228;GO:0071840;GO:0044446;GO:0009892;GO:0005840;GO:…	K02945	1YVUF	J	sp|Q9HZ71|RS1_PSEAE 30S ribosomal protein S1 OS=Pseudomonas aeruginosa (strain ATCC 15692 / DSM 22644 / CIP 104116 / JCM 14847 / LMG 12228 / 1C / PRS 101 / PAO1) OX=208964 GN=rpsA PE=3 SV=1	AAN67392.1 30S ribosomal protein S1 [Pseudomonas putida KT2440]	GO:0032268//regulation of cellular protein metabolic process;GO:0006412//translation;GO:0006417//regulation of translation;GO:0009889//regulation of biosynthetic process;GO:2000113//negative regulation of cellular macromolecule biosynthetic process;GO:0070925//organelle assembly;GO:0043933//protein-containing complex subunit organization;GO:0034248//regulation of cellular amide metabolic process;…	GO:0044445//obsolete cytosolic part;GO:0015935//small ribosomal subunit;GO:0043229//intracellular organelle;GO:0044464//obsolete cell part;GO:0043228//non-membrane-bounded organelle;GO:0044446//obsolete intracellular organelle part;GO:0005840//ribosome;GO:0022626//cytosolic ribosome;GO:0005737//cytoplasm;GO:0043232//intracellular non-membrane-bounded organelle;GO:0005622//intracellular anatomical…	GO:0097159//organic cyclic compound binding;GO:0003676//nucleic acid binding;GO:0005198//structural molecule activity;GO:0003723//RNA binding;GO:0005488//binding;GO:0003729//mRNA binding;GO:0003735//structural constituent of ribosome;GO:0003674//molecular_function;GO:1901363//heterocyclic compound binding;	ko03010(Ribosome)
gene-PP_RS26345	1762.5	381.562	3143.44	8.23835	3.04235	1.08822e-11	3.77273e-10	gi|114514191|ref|NC_002947.4|	5759547	5760032	-	486	secB	PP_RS26345	GO:0034613;GO:0051641;GO:0055085;GO:0005623;GO:0009987;GO:0005622;GO:0043933;GO:0044424;GO:0051234;GO:0006605;GO:0015031;GO:0022607;GO:0051179;GO:0046907;GO:0046903;GO:0071702;GO:0008104;GO:0051649;GO:0071806;GO:0051262;GO:0005575;GO:0044085;GO:0044464;GO:0005488;GO:0002790;GO:0003674;GO:0006810;GO:0008150;GO:0016043;GO:0044444;GO:0043952;GO:0071840;GO:0005515;GO:0032940;GO:0065003;GO:0033036;GO:…	K03071	1YXRT	U	sp|A5WA86|SECB_PSEP1 Protein-export protein SecB OS=Pseudomonas putida (strain ATCC 700007 / DSM 6899 / BCRC 17059 / F1) OX=351746 GN=secB PE=3 SV=1	WP_003249206.1 MULTISPECIES: protein-export chaperone SecB [Pseudomonas] &gt;A5WA86.1 RecName: Full=Protein-export protein SecB [Pseudomonas putida F1] &gt;Q88CX7.1 RecName: Full=Protein-export protein SecB [Pseudomonas putida KT2440] &gt;AAN70618.1 Protein-export protein SecB [Pseudomonas putida KT2440] &gt;ABQ81046.1 protein translocase subunit secB [Pseudomonas putida F1] &gt;AFK69045.1 prepro…	GO:0034613//cellular protein localization;GO:0051641//cellular localization;GO:0055085//transmembrane transport;GO:0009987//cellular process;GO:0043933//protein-containing complex subunit organization;GO:0051234//establishment of localization;GO:0006605//protein targeting;GO:0015031//protein transport;GO:0022607//cellular component assembly;GO:0051179//localization;GO:0046907//intracellular trans…	GO:0005623//obsolete cell;GO:0005622//intracellular anatomical structure;GO:0044424//obsolete intracellular part;GO:0005575//cellular_component;GO:0044464//obsolete cell part;GO:0044444//obsolete cytoplasmic part;GO:0005829//cytosol;GO:0005737//cytoplasm;	GO:0005488//binding;GO:0003674//molecular_function;GO:0005515//protein binding;GO:0051082//unfolded protein binding;	ko03070(Bacterial secretion system);ko03060(Protein export);ko02024(Quorum sensing)
gene-PP_RS19965	131.431	245.82	17.0409	0.0693226	-3.85053	1.30229e-11	4.4863e-10	gi|114514191|ref|NC_002947.4|	4361870	4362283	+	414	PP_RS19965	PP_RS19965	-	K15977	1S8GD	S	sp|P0AD47|YPHA_ECOLI Inner membrane protein YphA OS=Escherichia coli (strain K12) OX=83333 GN=yphA PE=1 SV=1	WP_010954664.1 MULTISPECIES: DoxX family protein [Pseudomonas] &gt;HBM64851.1 DoxX family protein [Pseudomonas sp.] &gt;AAN69431.1 inner membrane protein of unknown function [Pseudomonas putida KT2440] &gt;AVD91023.1 DoxX family protein [Pseudomonas sp. SWI36] &gt;KMU94316.1 membrane protein [Pseudomonas putida] &gt;KMY31074.1 membrane protein [Pseudomonas putida]	-	-	-	-
gene-PP_RS24035	578.108	110.524	1045.69	9.46118	3.24202	1.35654e-11	4.62489e-10	gi|114514191|ref|NC_002947.4|	5237637	5237927	+	291	PP_RS24035	PP_RS24035	-	-	-	-	-	WP_026031873.1 MULTISPECIES: DUF3509 domain-containing protein [Pseudomonas] &gt;AJA16706.1 hypothetical protein RPPX_13990 [Pseudomonas putida S12] &gt;AOX11961.1 hypothetical protein Q5O_22315 [Pseudomonas putida JB] &gt;KMU96250.1 hypothetical protein AC138_09420 [Pseudomonas putida] &gt;KMY28786.1 hypothetical protein AA993_23450 [Pseudomonas putida] &gt;MBP2842668.1 DUF3509 domain-containing…	-	-	-	-
gene-PP_RS15220	1039.83	213.625	1866.04	8.7351	3.12682	1.35951e-11	4.62489e-10	gi|114514191|ref|NC_002947.4|	3339241	3340827	-	1587	PP_RS15220	PP_RS15220	GO:0032553;GO:0017111;GO:0008144;GO:0005488;GO:0016462;GO:0016817;GO:0016818;GO:0009628;GO:0006950;GO:0017076;GO:1901363;GO:0000166;GO:0036094;GO:0050896;GO:0032555;GO:0043167;GO:0097159;GO:0043168;GO:0005524;GO:0016887;GO:0009409;GO:0097367;GO:0003824;GO:0008150;GO:0009266;GO:0035639;GO:0032559;GO:0003674;GO:0016787;GO:0030554;GO:1901265	-	1YV9Y	S	sp|P0A9U5|YBIT_ECO57 Probable ATP-binding protein YbiT OS=Escherichia coli O157:H7 OX=83334 GN=ybiT PE=3 SV=1	WP_010953836.1 MULTISPECIES: ABC-F family ATPase [Pseudomonas] &gt;AAN68544.1 putative ATP-binding component of a transport system [Pseudomonas putida KT2440] &gt;AVD95467.1 ABC-F family ATPase [Pseudomonas sp. SWI36] &gt;KMU97786.1 ABC transporter ATP-binding protein [Pseudomonas putida] &gt;KMY35198.1 ABC transporter ATP-binding protein [Pseudomonas putida] &gt;MBI6883683.1 ABC-F family ATPase …	GO:0009628//response to abiotic stimulus;GO:0006950//response to stress;GO:0050896//response to stimulus;GO:0009409//response to cold;GO:0008150//biological_process;GO:0009266//response to temperature stimulus;	-	GO:0032553//ribonucleotide binding;GO:0017111//nucleoside-triphosphatase activity;GO:0008144//obsolete drug binding;GO:0005488//binding;GO:0016462//pyrophosphatase activity;GO:0016817//hydrolase activity, acting on acid anhydrides;GO:0016818//hydrolase activity, acting on acid anhydrides, in phosphorus-containing anhydrides;GO:0017076//purine nucleotide binding;GO:1901363//heterocyclic compound b…	-
gene-PP_RS27045	114.995	11.3115	218.678	19.3324	4.27295	1.51667e-11	5.12749e-10	gi|114514191|ref|NC_002947.4|	5921177	5921491	+	315	PP_RS27045	PP_RS27045	-	-	1YYU8	S	-	AUZ61789.1 Ribonucleotide reductase, alpha subunit [Pseudomonas sp. XWY-1]	-	-	-	-
gene-PP_RS22080	196.206	32.8382	359.574	10.9499	3.45284	1.59255e-11	5.35077e-10	gi|114514191|ref|NC_002947.4|	4837432	4838040	+	609	ccoO	PP_RS22080	-	K00405	1YVZ5	C	-	WP_010955002.1 MULTISPECIES: cytochrome-c oxidase, cbb3-type subunit II [Pseudomonas] &gt;AAN69831.1 cytochrome c oxidase subunit, cbb3-type [Pseudomonas putida KT2440] &gt;ABQ77773.1 cytochrome c oxidase, cbb3-type, subunit II [Pseudomonas putida F1] &gt;ADR59275.1 CcoO_2 [Pseudomonas putida BIRD-1] &gt;AJA12033.1 cbb3-type cytochrome c oxidase subunit II [Pseudomonas putida S12] &gt;AOX08335.1 …	-	-	-	ko02020(Two-component system);ko00190(Oxidative phosphorylation)
gene-PP_RS25135	387.624	703.321	71.9268	0.102267	-3.28958	1.63797e-11	5.46962e-10	gi|114514191|ref|NC_002947.4|	5479018	5479473	+	456	PP_RS25135	PP_RS25135	-	-	1S72R	I	sp|Q7U2S5|HTDZ_MYCBO 3-hydroxyacyl-thioester dehydratase Z OS=Mycobacterium bovis (strain ATCC BAA-935 / AF2122/97) OX=233413 GN=htdZ PE=3 SV=1	WP_010955428.1 MULTISPECIES: MaoC family dehydratase [Pseudomonas] &gt;HBM65236.1 MaoC family dehydratase [Pseudomonas sp.] &gt;AAN70386.1 MaoC domain protein [Pseudomonas putida KT2440] &gt;ADW77117.1 (R)-specific enoyl-CoA hydratase [Pseudomonas putida] &gt;AUZ61385.1 MaoC domain protein [Pseudomonas sp. XWY-1] &gt;AVD93609.1 MaoC family dehydratase [Pseudomonas sp. SWI36]	-	-	-	-
gene-PP_RS01155	412.796	76.5854	749.007	9.78002	3.28984	1.66062e-11	5.51144e-10	gi|114514191|ref|NC_002947.4|	268769	269953	-	1185	desA	PP_RS01155	-	-	1YUUT	I	sp|Q9SID2|ADS2_ARATH Delta-9 acyl-lipid desaturase 2 OS=Arabidopsis thaliana OX=3702 GN=ADS2 PE=2 SV=2	WP_010951599.1 MULTISPECIES: delta-9 fatty acid desaturase DesA [Pseudomonas] &gt;AAN65849.1 delta-9 fatty acid desaturase [Pseudomonas putida KT2440] &gt;ERL01909.1 aminotransferase [Pseudomonas putida LF54] &gt;KMU93988.1 aminotransferase [Pseudomonas putida] &gt;KMY37747.1 aminotransferase [Pseudomonas putida] &gt;MBP2273945.1 fatty-acid desaturase [Pseudomonas sp. BP6]	-	-	-	-
gene-PP_RS17800	273.486	527.302	19.6698	0.0373028	-4.74457	1.71672e-11	5.6631e-10	gi|114514191|ref|NC_002947.4|	3869491	3870918	-	1428	PP_RS17800	PP_RS17800	-	-	1YYF0	T	sp|Q06065|ATOC_ECOLI Regulatory protein AtoC OS=Escherichia coli (strain K12) OX=83333 GN=atoC PE=1 SV=2	WP_010954287.1 MULTISPECIES: sigma-54 dependent transcriptional regulator [Pseudomonas] &gt;AAN69021.1 Sigma-54 dependent transcriptional regulator/response regulator [Pseudomonas putida KT2440] &gt;KMU94757.1 Fis family transcriptional regulator [Pseudomonas putida] &gt;KMY34364.1 Fis family transcriptional regulator [Pseudomonas putida] &gt;MBP2841507.1 sigma-54-dependent Fis family transcripti…	-	-	-	-
gene-PP_RS26245	485.979	43.3918	928.567	21.3996	4.41951	1.84296e-11	6.0429e-10	gi|114514191|ref|NC_002947.4|	5734131	5735663	-	1533	hutH	PP_RS26245	GO:0019439;GO:0043436;GO:0052805;GO:0003824;GO:0044237;GO:0043606;GO:0006547;GO:0034641;GO:0044248;GO:0015942;GO:0005623;GO:0043603;GO:0005622;GO:1901360;GO:1901565;GO:0009987;GO:0044424;GO:1901575;GO:0017144;GO:1901605;GO:0005575;GO:0006725;GO:0044464;GO:0044281;GO:0016999;GO:0006082;GO:0009056;GO:0006520;GO:0071704;GO:0044282;GO:0008152;GO:0016841;GO:0006807;GO:0044270;GO:0004397;GO:0016054;GO:…	K01745	1YUWM	E	sp|Q88CZ7|HUTH_PSEPK Histidine ammonia-lyase OS=Pseudomonas putida (strain ATCC 47054 / DSM 6125 / CFBP 8728 / NCIMB 11950 / KT2440) OX=160488 GN=hutH PE=3 SV=1	WP_010955589.1 MULTISPECIES: histidine ammonia-lyase [Pseudomonas] &gt;Q88CZ7.1 RecName: Full=Histidine ammonia-lyase; Short=Histidase [Pseudomonas putida KT2440] &gt;AAN70597.1 Histidine ammonia-lyase [Pseudomonas putida KT2440] &gt;AUZ61613.1 Histidine ammonia-lyase [Pseudomonas sp. XWY-1] &gt;ERL00821.1 histidine ammonia-lyase [Pseudomonas putida LF54] &gt;KMU95378.1 histidine ammonia-lyase [P…	GO:0019439//aromatic compound catabolic process;GO:0043436//oxoacid metabolic process;GO:0052805//imidazole-containing compound catabolic process;GO:0044237//cellular metabolic process;GO:0043606//formamide metabolic process;GO:0006547//histidine metabolic process;GO:0034641//cellular nitrogen compound metabolic process;GO:0044248//cellular catabolic process;GO:0015942//formate metabolic process;…	GO:0005623//obsolete cell;GO:0005622//intracellular anatomical structure;GO:0044424//obsolete intracellular part;GO:0005575//cellular_component;GO:0044464//obsolete cell part;GO:0005737//cytoplasm;	GO:0003824//catalytic activity;GO:0016841//ammonia-lyase activity;GO:0004397//histidine ammonia-lyase activity;GO:0016840//carbon-nitrogen lyase activity;GO:0003674//molecular_function;GO:0016829//lyase activity;	ko00340(Histidine metabolism)
gene-PP_RS01295	4037.1	876.432	7197.77	8.21258	3.03784	1.92124e-11	6.26187e-10	gi|114514191|ref|NC_002947.4|	298540	300864	-	2325	PP_RS01295	PP_RS01295	GO:0005575;GO:0006725;GO:0044464;GO:0005488;GO:1901363;GO:0005737;GO:0050896;GO:0071704;GO:0010212;GO:0006807;GO:0009628;GO:0008152;GO:0097159;GO:0044237;GO:0005829;GO:0044238;GO:0009314;GO:0034641;GO:0003674;GO:0005623;GO:0003723;GO:0009987;GO:0003676;GO:0044444;GO:0005622;GO:1901360;GO:0008150;GO:0044424;GO:0046483;GO:0006139	K06959	1YWD9	K	sp|P46837|YHGF_ECOLI Protein YhgF OS=Escherichia coli (strain K12) OX=83333 GN=yhgF PE=1 SV=3	AAN65877.1 putative transcriptional accessory protein [Pseudomonas putida KT2440]	GO:0006725//cellular aromatic compound metabolic process;GO:0050896//response to stimulus;GO:0071704//organic substance metabolic process;GO:0010212//response to ionizing radiation;GO:0006807//nitrogen compound metabolic process;GO:0009628//response to abiotic stimulus;GO:0008152//metabolic process;GO:0044237//cellular metabolic process;GO:0044238//primary metabolic process;GO:0009314//response t…	GO:0005575//cellular_component;GO:0044464//obsolete cell part;GO:0005737//cytoplasm;GO:0005829//cytosol;GO:0005623//obsolete cell;GO:0044444//obsolete cytoplasmic part;GO:0005622//intracellular anatomical structure;GO:0044424//obsolete intracellular part;	GO:0005488//binding;GO:1901363//heterocyclic compound binding;GO:0097159//organic cyclic compound binding;GO:0003674//molecular_function;GO:0003723//RNA binding;GO:0003676//nucleic acid binding;	-
gene-PP_RS08375	546.497	112.549	980.446	8.71125	3.12288	1.93892e-11	6.28188e-10	gi|114514191|ref|NC_002947.4|	1822216	1822539	-	324	PP_RS08375	PP_RS08375	GO:0009055;GO:0006091;GO:0051538;GO:0016491;GO:0051536;GO:0003824;GO:0043167;GO:0044237;GO:0005488;GO:0003674;GO:0051540;GO:0051539;GO:0022900;GO:0008150;GO:0048037;GO:0009987;GO:0043169;GO:0046872;GO:0008152;GO:0055114	K05524	1YYWE	C	sp|P0A122|FER1_PSEPK Ferredoxin 1 OS=Pseudomonas putida (strain ATCC 47054 / DSM 6125 / CFBP 8728 / NCIMB 11950 / KT2440) OX=160488 GN=fdxA PE=3 SV=2	WP_003252355.1 MULTISPECIES: ferredoxin family protein [Pseudomonas] &gt;P0A122.2 RecName: Full=Ferredoxin 1 [Pseudomonas putida KT2440] &gt;P0A123.2 RecName: Full=Ferredoxin 1 [Pseudomonas putida] &gt;HBK48492.1 Ferredoxin 1 [Pseudomonas sp.] &gt;AAN67246.1 Ferredoxin 1 [Pseudomonas putida KT2440] &gt;ABQ80277.1 4Fe-4S ferredoxin, iron-sulfur binding domain protein [Pseudomonas putida F1] &gt;AD…	GO:0006091//generation of precursor metabolites and energy;GO:0044237//cellular metabolic process;GO:0022900//electron transport chain;GO:0008150//biological_process;GO:0009987//cellular process;GO:0008152//metabolic process;GO:0055114//obsolete oxidation-reduction process;	-	GO:0009055//electron transfer activity;GO:0051538//3 iron, 4 sulfur cluster binding;GO:0016491//oxidoreductase activity;GO:0051536//iron-sulfur cluster binding;GO:0003824//catalytic activity;GO:0043167//ion binding;GO:0005488//binding;GO:0003674//molecular_function;GO:0051540//metal cluster binding;GO:0051539//4 iron, 4 sulfur cluster binding;GO:0048037//obsolete cofactor binding;GO:0043169//cati…	-
gene-PP_RS23775	526.509	946.48	106.539	0.112564	-3.15119	2.10167e-11	6.76887e-10	gi|114514191|ref|NC_002947.4|	5184744	5186459	-	1716	aceK	PP_RS23775	GO:0009060;GO:0071704;GO:0036211;GO:0006082;GO:0006796;GO:0016999;GO:0006081;GO:0008144;GO:0006468;GO:0044464;GO:0005996;GO:0015980;GO:0030554;GO:1901265;GO:0050790;GO:0097159;GO:0019318;GO:0006470;GO:0042578;GO:0032787;GO:0065009;GO:0005737;GO:0032555;GO:0006099;GO:0006464;GO:0018105;GO:0008150;GO:0008772;GO:0016310;GO:0006097;GO:0019752;GO:1901564;GO:0043412;GO:0005524;GO:0016773;GO:0006091;GO:…	K00906	1YY84	F	sp|A5W024|ACEK_PSEP1 Isocitrate dehydrogenase kinase/phosphatase OS=Pseudomonas putida (strain ATCC 700007 / DSM 6899 / BCRC 17059 / F1) OX=351746 GN=aceK PE=3 SV=1	WP_010955236.1 MULTISPECIES: bifunctional isocitrate dehydrogenase kinase/phosphatase [Pseudomonas] &gt;A5W024.1 RecName: Full=Isocitrate dehydrogenase kinase/phosphatase; Short=IDH kinase/phosphatase; Short=IDHK/P [Pseudomonas putida F1] &gt;Q88EA1.1 RecName: Full=Isocitrate dehydrogenase kinase/phosphatase; Short=IDH kinase/phosphatase; Short=IDHK/P [Pseudomonas putida KT2440] &gt;HBK51077.1 bi…	GO:0009060//aerobic respiration;GO:0071704//organic substance metabolic process;GO:0036211//protein modification process;GO:0006082//organic acid metabolic process;GO:0006796//phosphate-containing compound metabolic process;GO:0016999//antibiotic metabolic process;GO:0006081//cellular aldehyde metabolic process;GO:0006468//protein phosphorylation;GO:0005996//monosaccharide metabolic process;GO:00…	GO:0044464//obsolete cell part;GO:0005737//cytoplasm;GO:0005575//cellular_component;GO:0005622//intracellular anatomical structure;GO:0044424//obsolete intracellular part;GO:0005623//obsolete cell;	GO:0008144//obsolete drug binding;GO:0030554//adenyl nucleotide binding;GO:1901265//nucleoside phosphate binding;GO:0097159//organic cyclic compound binding;GO:0042578//phosphoric ester hydrolase activity;GO:0032555//purine ribonucleotide binding;GO:0008772//[isocitrate dehydrogenase (NADP+)] kinase activity;GO:0005524//ATP binding;GO:0016773//phosphotransferase activity, alcohol group as accepto…	-
gene-PP_RS10020	1512.1	2715.96	308.234	0.11349	-3.13936	2.13507e-11	6.836e-10	gi|114514191|ref|NC_002947.4|	2189134	2192391	+	3258	PP_RS10020	PP_RS10020	-	-	1SJSH	KL	-	WP_049586814.1 MULTISPECIES: helicase [Pseudomonas] &gt;AAN67554.2 putative helicase [Pseudomonas putida KT2440] &gt;KAF0251182.1 helicase [Pseudomonas putida] &gt;KMU96601.1 helicase [Pseudomonas putida] &gt;KMY35833.1 helicase [Pseudomonas putida] &gt;PXZ48143.1 helicase [Pseudomonas sp. SMT-1]	-	-	-	-
gene-PP_RS09975	569.052	1063.72	74.3799	0.0699241	-3.83807	2.22464e-11	7.08112e-10	gi|114514191|ref|NC_002947.4|	2180803	2181435	+	633	PP_RS09975	PP_RS09975	-	-	1S24Y	-	-	AAN67551.1 conserved protein of unknown function [Pseudomonas putida KT2440] &gt;KMU96609.1 hypothetical protein AC138_07685 [Pseudomonas putida] &gt;KMY35928.1 hypothetical protein AA993_09955 [Pseudomonas putida]	-	-	-	-
gene-PP_RS21415	3951.16	877.502	7024.81	8.00546	3.00098	2.3603e-11	7.46924e-10	gi|114514191|ref|NC_002947.4|	4657365	4659146	+	1782	nuoC	PP_RS21415	GO:0071944;GO:0005623;GO:1901265;GO:0015980;GO:0034641;GO:0022900;GO:0006120;GO:1901135;GO:1901360;GO:1902494;GO:0006119;GO:0009987;GO:0016491;GO:0003824;GO:0016655;GO:0009126;GO:0070470;GO:0044237;GO:0009123;GO:0097159;GO:0009167;GO:0006793;GO:0051287;GO:0009150;GO:0042775;GO:0006796;GO:0008152;GO:0006807;GO:0032991;GO:1990204;GO:0019693;GO:0048037;GO:0071704;GO:0050136;GO:0046034;GO:0044464;GO:…	K13378	1YWDT	C	sp|Q88FH5|NUOCD_PSEPK NADH-quinone oxidoreductase subunit C/D OS=Pseudomonas putida (strain ATCC 47054 / DSM 6125 / CFBP 8728 / NCIMB 11950 / KT2440) OX=160488 GN=nuoC PE=3 SV=1	WP_010954900.1 MULTISPECIES: NADH-quinone oxidoreductase subunit C/D [Pseudomonas] &gt;Q88FH5.1 RecName: Full=NADH-quinone oxidoreductase subunit C/D; AltName: Full=NADH dehydrogenase I subunit C/D; AltName: Full=NDH-1 subunit C/D [Pseudomonas putida KT2440] &gt;HBK50539.1 NADH-quinone oxidoreductase subunit C/D [Pseudomonas sp.] &gt;AAN69704.1 NADH-quinone oxidoreductase subunit C/D [Pseudomonas…	GO:0015980//energy derivation by oxidation of organic compounds;GO:0034641//cellular nitrogen compound metabolic process;GO:0022900//electron transport chain;GO:0006120//mitochondrial electron transport, NADH to ubiquinone;GO:1901135//carbohydrate derivative metabolic process;GO:1901360//organic cyclic compound metabolic process;GO:0006119//oxidative phosphorylation;GO:0009987//cellular process;G…	GO:0071944//cell periphery;GO:0005623//obsolete cell;GO:1902494//catalytic complex;GO:0070470//plasma membrane respirasome;GO:0032991//protein-containing complex;GO:1990204//oxidoreductase complex;GO:0044464//obsolete cell part;GO:0005575//cellular_component;GO:0098803//respiratory chain complex;GO:0098796//membrane protein complex;GO:0098797//plasma membrane protein complex;GO:0070469//respiraso…	GO:1901265//nucleoside phosphate binding;GO:0016491//oxidoreductase activity;GO:0003824//catalytic activity;GO:0016655//oxidoreductase activity, acting on NAD(P)H, quinone or similar compound as acceptor;GO:0097159//organic cyclic compound binding;GO:0051287//NAD binding;GO:0048037//obsolete cofactor binding;GO:0050136//NADH dehydrogenase (quinone) activity;GO:0005488//binding;GO:0003674//molecul…	ko00190(Oxidative phosphorylation)
gene-PP_RS05720	788.719	169.219	1408.22	8.32188	3.05691	2.55224e-11	8.02997e-10	gi|114514191|ref|NC_002947.4|	1256921	1257130	-	210	PP_RS05720	PP_RS05720	-	K03704	1YZ1N	K	sp|P0A106|CAPB_PSEFR Cold shock protein CapB OS=Pseudomonas fragi OX=296 GN=capB PE=1 SV=1	WP_003254922.1 MULTISPECIES: cold-shock protein [Gammaproteobacteria] &gt;AXQ49426.1 cold-shock protein [Stenotrophomonas rhizophila] &gt;EJT84846.1 CapB [Pseudomonas putida S11] &gt;ESW40625.1 cold-shock protein [Pseudomonas taiwanensis SJ9] &gt;MBC7212419.1 cold-shock protein [Pseudomonas sp.] &gt;MRF43133.1 cold-shock protein [Escherichia coli] &gt;NOY02816.1 cold-shock protein [Gammaproteobac…	-	-	-	-
gene-PP_RS13950	280.616	536.857	24.3741	0.0454015	-4.46111	2.6676e-11	8.3447e-10	gi|114514191|ref|NC_002947.4|	3066962	3068749	+	1788	pedH	PP_RS13950	-	K00114	1RN5D	G	sp|A8R3S4|QEDH_PSEPU Quinoprotein ethanol dehydrogenase OS=Pseudomonas putida OX=303 GN=qedA PE=1 SV=1	WP_010953598.1 MULTISPECIES: PQQ-dependent alcohol dehydrogenase PedH [Pseudomonas] &gt;AAN68287.1 quinoprotein ethanol dehydrogenase [Pseudomonas putida KT2440] &gt;KMU98025.1 dehydrogenase [Pseudomonas putida] &gt;KMY34957.1 dehydrogenase [Pseudomonas putida] &gt;MBP2838852.1 PQQ-dependent methanol/ethanol family dehydrogenase [Pseudomonas sp. PNP] &gt;PXZ53004.1 PQQ-dependent dehydrogenase, me…	-	-	-	ko00625(Chloroalkane and chloroalkene degradation);ko00620(Pyruvate metabolism);ko00010(Glycolysis / Gluconeogenesis)
gene-PP_RS05300	199.608	33.4685	365.748	10.9281	3.44997	2.6975e-11	8.37705e-10	gi|114514191|ref|NC_002947.4|	1156513	1157763	+	1251	PP_RS05300	PP_RS05300	GO:0016054;GO:0003824;GO:0016861;GO:1902777;GO:1902776;GO:1901136;GO:0005515;GO:0044237;GO:0050089;GO:0003674;GO:0042180;GO:0044248;GO:1901575;GO:0006790;GO:1901135;GO:0008150;GO:0009987;GO:0042802;GO:0061720;GO:0005488;GO:0061593;GO:0019637;GO:0006066;GO:0044281;GO:1901615;GO:0044273;GO:0016853;GO:0006793;GO:0016860;GO:0006796;GO:0044282;GO:0008152;GO:0006082;GO:0071704;GO:0009056;GO:0034308	-	1YV22	G	sp|A0A0P9JFY5|MANI_PSEC1 D-mannose isomerase OS=Pseudomonas cannabina pv. alisalensis (strain ATCC BAA-566 / CFBP 6866 / ICMP 15200 / BS91) OX=1292044 GN=ALO83_00665 PE=1 SV=1	WP_010952196.1 MULTISPECIES: AGE family epimerase/isomerase [Pseudomonas] &gt;AAN66639.1 aldose-ketose isomerase [Pseudomonas putida KT2440] &gt;KMU92775.1 sugar isomerase [Pseudomonas putida] &gt;KMY37259.1 sugar isomerase [Pseudomonas putida] &gt;MBP2842937.1 AGE family epimerase/isomerase [Pseudomonas sp. PNP] &gt;PXZ54187.1 AGE family epimerase/isomerase [Pseudomonas sp. SMT-1]	GO:0016054//organic acid catabolic process;GO:1902777//6-sulfoquinovose(1-) catabolic process;GO:1902776//6-sulfoquinovose(1-) metabolic process;GO:1901136//carbohydrate derivative catabolic process;GO:0044237//cellular metabolic process;GO:0042180//cellular ketone metabolic process;GO:0044248//cellular catabolic process;GO:1901575//organic substance catabolic process;GO:0006790//sulfur compound …	-	GO:0003824//catalytic activity;GO:0016861//intramolecular oxidoreductase activity, interconverting aldoses and ketoses;GO:0005515//protein binding;GO:0050089//mannose isomerase activity;GO:0003674//molecular_function;GO:0042802//identical protein binding;GO:0005488//binding;GO:0061593//sulfoquinovose isomerase activity;GO:0016853//isomerase activity;GO:0016860//intramolecular oxidoreductase activ…	-
gene-PP_RS06995	758.168	154.726	1361.61	8.80015	3.13753	2.70873e-11	8.37705e-10	gi|114514191|ref|NC_002947.4|	1542227	1543069	+	843	PP_RS06995	PP_RS06995	-	K03442	1YW65	M	sp|Q55717|Y639_SYNY3 Uncharacterized MscS family protein slr0639 OS=Synechocystis sp. (strain PCC 6803 / Kazusa) OX=1111708 GN=slr0639 PE=3 SV=1	AAN66976.1 conserved membrane protein of unknown function [Pseudomonas putida KT2440] &gt;AFK68371.1 MscS mechanosensitive ion channel [Pseudomonas putida ND6]	-	-	-	-
gene-PP_RS09455	900.779	1610.05	191.509	0.118946	-3.07162	3.08725e-11	9.49372e-10	gi|114514191|ref|NC_002947.4|	2063764	2064096	+	333	PP_RS09455	PP_RS09455	-	-	1YYT3	S	-	WP_010952871.1 MULTISPECIES: ribonuclease E inhibitor RraB [Pseudomonas] &gt;AAN67459.1 conserved protein of unknown function [Pseudomonas putida KT2440] &gt;KMU95907.1 superfamily II DNA/RNA helicase, SNF2 family protein [Pseudomonas putida] &gt;KMY36048.1 superfamily II DNA/RNA helicase, SNF2 family protein [Pseudomonas putida] &gt;MBP2843541.1 ribonuclease E inhibitor RraB [Pseudomonas sp. PNP…	-	-	-	-
gene-PP_RS28080	1081.66	235.982	1927.34	8.16731	3.02986	3.29693e-11	1.00816e-09	gi|114514191|ref|NC_002947.4|	6145737	6146192	-	456	PP_RS28080	PP_RS28080	-	-	1SI6S	-	-	AAN70956.1 conserved hypothetical protein [Pseudomonas putida KT2440]	-	-	-	-
gene-PP_RS17905	536.09	985.308	86.871	0.0881663	-3.50363	3.61399e-11	1.09893e-09	gi|114514191|ref|NC_002947.4|	3897984	3899138	-	1155	PP_RS17905	PP_RS17905	-	-	-	-	-	WP_010954307.1 MULTISPECIES: hypothetical protein [Pseudomonas] &gt;AAN69043.1 conserved protein of unknown function [Pseudomonas putida KT2440] &gt;KMU94777.1 hypothetical protein AC138_17220 [Pseudomonas putida] &gt;KMY34384.1 hypothetical protein AA993_17680 [Pseudomonas putida] &gt;MBP2841486.1 hypothetical protein [Pseudomonas sp. PNP] &gt;PXZ47669.1 hypothetical protein DM483_19455 [Pseudom…	-	-	-	-
gene-PP_RS13925	1841.96	3665.09	18.8162	0.00513389	-7.60573	3.67549e-11	1.11143e-09	gi|114514191|ref|NC_002947.4|	3061566	3063461	-	1896	exaA	PP_RS13925	-	K00114	1RN5D	G	sp|A8R3S4|QEDH_PSEPU Quinoprotein ethanol dehydrogenase OS=Pseudomonas putida OX=303 GN=qedA PE=1 SV=1	WP_010953593.1 MULTISPECIES: quinoprotein ethanol dehydrogenase [Pseudomonas] &gt;AAN68282.1 quinoprotein ethanol dehydrogenase [Pseudomonas putida KT2440] &gt;KMU98030.1 quinonprotein alcohol dehydrogenase [Pseudomonas putida] &gt;KMY34952.1 quinonprotein alcohol dehydrogenase [Pseudomonas putida] &gt;MBP2838847.1 quinoprotein ethanol dehydrogenase [Pseudomonas sp. PNP] &gt;PXZ52999.1 PQQ-depend…	-	-	-	ko00625(Chloroalkane and chloroalkene degradation);ko00620(Pyruvate metabolism);ko00010(Glycolysis / Gluconeogenesis)
gene-PP_RS04400	273.709	498.165	49.2527	0.0988682	-3.33835	3.82428e-11	1.15003e-09	gi|114514191|ref|NC_002947.4|	967989	968636	-	648	PP_RS04400	PP_RS04400	-	-	COG0265	O	-	SKC19882.1 Trypsin-like peptidase domain-containing protein [Pseudomonas putida] &gt;VEE39548.1 Uncharacterised protein [Pseudomonas putida] &gt;VTQ43410.1 Uncharacterised protein [Pseudomonas putida]	-	-	-	-
gene-PP_RS24640	733.48	150.381	1316.58	8.75496	3.1301	4.21354e-11	1.26013e-09	gi|114514191|ref|NC_002947.4|	5372033	5373169	-	1137	carA	PP_RS24640	GO:0097159;GO:0006525;GO:0006206;GO:0071941;GO:0046112;GO:0046394;GO:1901135;GO:1901360;GO:1902494;GO:0018130;GO:0044205;GO:0034641;GO:0030554;GO:0000050;GO:1901265;GO:0009161;GO:0008144;GO:1901605;GO:0072528;GO:0044464;GO:0009218;GO:0006082;GO:0019693;GO:0071704;GO:0006520;GO:0009163;GO:0044271;GO:0006796;GO:0016053;GO:1901564;GO:0034404;GO:0009220;GO:0005524;GO:0046049;GO:0097367;GO:0009259;GO:…	K01956	1YW0Y	F	sp|Q88DU5|CARA_PSEPK Carbamoyl-phosphate synthase small chain OS=Pseudomonas putida (strain ATCC 47054 / DSM 6125 / CFBP 8728 / NCIMB 11950 / KT2440) OX=160488 GN=carA PE=3 SV=1	WP_010955364.1 MULTISPECIES: glutamine-hydrolyzing carbamoyl-phosphate synthase small subunit [Pseudomonas] &gt;Q88DU5.1 RecName: Full=Carbamoyl-phosphate synthase small chain; AltName: Full=Carbamoyl-phosphate synthetase glutamine chain [Pseudomonas putida KT2440] &gt;AAN70296.1 Carbamoyl-phosphate synthase small chain [Pseudomonas putida KT2440] &gt;KMU96504.1 carbamoyl phosphate synthase small…	GO:0006525//arginine metabolic process;GO:0006206//pyrimidine nucleobase metabolic process;GO:0071941//nitrogen cycle metabolic process;GO:0046112//nucleobase biosynthetic process;GO:0046394//carboxylic acid biosynthetic process;GO:1901135//carbohydrate derivative metabolic process;GO:1901360//organic cyclic compound metabolic process;GO:0018130//heterocycle biosynthetic process;GO:0044205//'de n…	GO:1902494//catalytic complex;GO:0044464//obsolete cell part;GO:0005737//cytoplasm;GO:0005622//intracellular anatomical structure;GO:0044424//obsolete intracellular part;GO:0005951//carbamoyl-phosphate synthase complex;GO:0005623//obsolete cell;GO:0005575//cellular_component;GO:0032991//protein-containing complex;GO:0005829//cytosol;GO:0044444//obsolete cytoplasmic part;	GO:0097159//organic cyclic compound binding;GO:0030554//adenyl nucleotide binding;GO:1901265//nucleoside phosphate binding;GO:0008144//obsolete drug binding;GO:0005524//ATP binding;GO:0097367//carbohydrate derivative binding;GO:0016874//ligase activity;GO:0016879//ligase activity, forming carbon-nitrogen bonds;GO:0032555//purine ribonucleotide binding;GO:0043167//ion binding;GO:0003824//catalytic…	ko00250(Alanine, aspartate and glutamate metabolism);ko00240(Pyrimidine metabolism)
gene-PP_RS02360	6197.48	1450.57	10944.4	7.5449	2.9155	4.2386e-11	1.26069e-09	gi|114514191|ref|NC_002947.4|	535135	535566	+	432	rplK	PP_RS02360	GO:0009267;GO:0043933;GO:0070925;GO:0034641;GO:0071496;GO:0097159;GO:0044445;GO:0006412;GO:0031669;GO:0071704;GO:0031667;GO:0022625;GO:0007154;GO:0022613;GO:0044271;GO:0022607;GO:0042254;GO:0000027;GO:0043229;GO:0044464;GO:0008150;GO:0003676;GO:0043228;GO:0071840;GO:0044446;GO:0005840;GO:1901564;GO:0043624;GO:0006518;GO:0033554;GO:0034622;GO:0065003;GO:1901576;GO:0044260;GO:0031668;GO:0022618;GO:…	K02867	1YVY2	J	sp|A5VXN6|RL11_PSEP1 50S ribosomal protein L11 OS=Pseudomonas putida (strain ATCC 700007 / DSM 6899 / BCRC 17059 / F1) OX=351746 GN=rplK PE=3 SV=1	WP_003255500.1 MULTISPECIES: 50S ribosomal protein L11 [Gammaproteobacteria] &gt;A5VXN6.1 RecName: Full=50S ribosomal protein L11 [Pseudomonas putida F1] &gt;B0KK56.1 RecName: Full=50S ribosomal protein L11 [Pseudomonas putida GB-1] &gt;B1JE13.1 RecName: Full=50S ribosomal protein L11 [Pseudomonas putida W619] &gt;Q88QP5.1 RecName: Full=50S ribosomal protein L11 [Pseudomonas putida KT2440] &gt;AX…	GO:0009267//cellular response to starvation;GO:0043933//protein-containing complex subunit organization;GO:0070925//organelle assembly;GO:0034641//cellular nitrogen compound metabolic process;GO:0071496//cellular response to external stimulus;GO:0006412//translation;GO:0031669//cellular response to nutrient levels;GO:0071704//organic substance metabolic process;GO:0031667//response to nutrient le…	GO:0044445//obsolete cytosolic part;GO:0022625//cytosolic large ribosomal subunit;GO:0043229//intracellular organelle;GO:0044464//obsolete cell part;GO:0043228//non-membrane-bounded organelle;GO:0044446//obsolete intracellular organelle part;GO:0005840//ribosome;GO:0005737//cytoplasm;GO:0022626//cytosolic ribosome;GO:0005622//intracellular anatomical structure;GO:0044422//obsolete organelle part;…	GO:0097159//organic cyclic compound binding;GO:0003676//nucleic acid binding;GO:0005198//structural molecule activity;GO:0003723//RNA binding;GO:0005488//binding;GO:0019843//rRNA binding;GO:0003735//structural constituent of ribosome;GO:0003674//molecular_function;GO:1901363//heterocyclic compound binding;	ko03010(Ribosome)
gene-PP_RS16310	283.322	514.511	52.1316	0.101323	-3.30297	4.50943e-11	1.33396e-09	gi|114514191|ref|NC_002947.4|	3539314	3540852	+	1539	PP_RS16310	PP_RS16310	-	-	1RXY8	M	-	WP_060489564.1 MULTISPECIES: lipopolysaccharide biosynthesis protein [unclassified Pseudomonas] &gt;MBP2841028.1 lipopolysaccharide biosynthesis protein [Pseudomonas sp. PNP]	-	-	-	-
gene-PP_RS09080	3560.85	827.459	6294.24	7.60671	2.92727	4.86221e-11	1.43054e-09	gi|114514191|ref|NC_002947.4|	1971072	1973843	+	2772	gyrA	PP_RS09080	GO:0005623;GO:0034654;GO:0032559;GO:0043226;GO:0046677;GO:0044424;GO:0005622;GO:0035639;GO:0009987;GO:0003824;GO:0043232;GO:0006996;GO:0043167;GO:0044237;GO:0009059;GO:0016853;GO:0017076;GO:0008152;GO:0006259;GO:0042493;GO:0006807;GO:0003918;GO:0016817;GO:0006725;GO:0005575;GO:0005488;GO:0006351;GO:0032553;GO:0042623;GO:0034645;GO:0003674;GO:0010467;GO:0016787;GO:0006139;GO:0046483;GO:0016043;GO:…	K02469	1YXJT	L	sp|P48372|GYRA_PSEAE DNA gyrase subunit A OS=Pseudomonas aeruginosa (strain ATCC 15692 / DSM 22644 / CIP 104116 / JCM 14847 / LMG 12228 / 1C / PRS 101 / PAO1) OX=208964 GN=gyrA PE=3 SV=1	WP_010952805.1 MULTISPECIES: DNA gyrase subunit A [Pseudomonas] &gt;AAN67387.1 DNA gyrase, subunit A [Pseudomonas putida KT2440] &gt;KMU95838.1 DNA gyrase subunit A [Pseudomonas putida] &gt;KMY36563.1 DNA gyrase subunit A [Pseudomonas putida] &gt;MBP2840639.1 DNA gyrase subunit A [Pseudomonas sp. PNP] &gt;PXZ49024.1 DNA gyrase subunit A [Pseudomonas sp. SMT-1]	GO:0034654//nucleobase-containing compound biosynthetic process;GO:0046677//response to antibiotic;GO:0009987//cellular process;GO:0006996//organelle organization;GO:0044237//cellular metabolic process;GO:0009059//macromolecule biosynthetic process;GO:0008152//metabolic process;GO:0006259//DNA metabolic process;GO:0042493//response to xenobiotic stimulus;GO:0006807//nitrogen compound metabolic pr…	GO:0005623//obsolete cell;GO:0043226//organelle;GO:0044424//obsolete intracellular part;GO:0005622//intracellular anatomical structure;GO:0043232//intracellular non-membrane-bounded organelle;GO:0005575//cellular_component;GO:0044444//obsolete cytoplasmic part;GO:0005829//cytosol;GO:0044464//obsolete cell part;GO:0043229//intracellular organelle;GO:0005694//chromosome;GO:0043228//non-membrane-bou…	GO:0032559//adenyl ribonucleotide binding;GO:0035639//purine ribonucleoside triphosphate binding;GO:0003824//catalytic activity;GO:0043167//ion binding;GO:0016853//isomerase activity;GO:0017076//purine nucleotide binding;GO:0003918//DNA topoisomerase type II (double strand cut, ATP-hydrolyzing) activity;GO:0016817//hydrolase activity, acting on acid anhydrides;GO:0005488//binding;GO:0032553//ribo…	-
gene-PP_RS06405	814.011	170.623	1457.4	8.54164	3.09451	4.92829e-11	1.44219e-09	gi|114514191|ref|NC_002947.4|	1413423	1413896	-	474	PP_RS06405	PP_RS06405	-	K03564	1YVEK	O	sp|Q8P9V9|BCP_XANCP Peroxiredoxin Bcp OS=Xanthomonas campestris pv. campestris (strain ATCC 33913 / DSM 3586 / NCPPB 528 / LMG 568 / P 25) OX=190485 GN=bcp PE=1 SV=1	WP_010952375.1 MULTISPECIES: peroxiredoxin [Pseudomonas] &gt;AAN66859.1 AhpC/TSA family protein [Pseudomonas putida KT2440] &gt;KMU94208.1 peroxiredoxin [Pseudomonas putida] &gt;KMY36788.1 peroxiredoxin [Pseudomonas putida] &gt;MBP2840475.1 peroxiredoxin [Pseudomonas sp. PNP] &gt;PXZ46910.1 peroxiredoxin [Pseudomonas sp. SMT-1]	-	-	-	-
gene-PP_RS20565	437.777	788.647	86.9072	0.110198	-3.18183	4.99509e-11	1.45392e-09	gi|114514191|ref|NC_002947.4|	4460535	4461485	+	951	PP_RS20565	PP_RS20565	-	K07080	1YWJG	S	sp|P0A3T3|BCSP_BRUAB 31 kDa immunogenic protein OS=Brucella abortus biovar 1 (strain 9-941) OX=262698 GN=bcsP31 PE=4 SV=1	WP_010954770.1 MULTISPECIES: TAXI family TRAP transporter solute-binding subunit [Pseudomonas] &gt;AAN69548.1 periplasmic binding subunit of unknown solute [Pseudomonas putida KT2440] &gt;KMU94638.1 C4-dicarboxylate ABC transporter [Pseudomonas putida] &gt;KMY31188.1 C4-dicarboxylate ABC transporter [Pseudomonas putida] &gt;MBP2842798.1 TAXI family TRAP transporter solute-binding subunit [Pseudom…	-	-	-	-
gene-PP_RS18300	468.115	96.3395	839.891	8.71803	3.124	5.11031e-11	1.47954e-09	gi|114514191|ref|NC_002947.4|	3993647	3994366	+	720	PP_RS18300	PP_RS18300	-	-	1YYNH	S	-	WP_010954378.1 MULTISPECIES: TorF family putative porin [Pseudomonas] &gt;AAN69121.1 conserved exported protein of unknown function [Pseudomonas putida KT2440] &gt;KMU96172.1 lipoprotein [Pseudomonas putida] &gt;KMY33471.1 lipoprotein [Pseudomonas putida] &gt;MBP2843245.1 TorF family putative porin [Pseudomonas sp. PNP] &gt;PXZ46952.1 hypothetical protein DM483_21595 [Pseudomonas sp. SMT-1]	-	-	-	-
gene-PP_RS01885	271.781	493.447	50.1147	0.101561	-3.29959	5.25021e-11	1.51201e-09	gi|114514191|ref|NC_002947.4|	432430	432975	+	546	PP_RS01885	PP_RS01885	-	-	COG2204	T	sp|Q00934|PILR_PSEAE Response regulator protein PilR OS=Pseudomonas aeruginosa (strain ATCC 15692 / DSM 22644 / CIP 104116 / JCM 14847 / LMG 12228 / 1C / PRS 101 / PAO1) OX=208964 GN=pilR PE=1 SV=2	WP_020192755.1 MULTISPECIES: response regulator [Pseudomonas] &gt;HBM63027.1 response regulator [Pseudomonas sp.] &gt;KMU96076.1 chemotaxis protein CheY [Pseudomonas putida] &gt;KMY37882.1 chemotaxis protein CheY [Pseudomonas putida] &gt;MBP2841677.1 response regulator [Pseudomonas sp. PNP] &gt;PXZ47252.1 response regulator [Pseudomonas sp. SMT-1]	-	-	-	-
gene-PP_RS05520	579.889	1038.65	121.13	0.116622	-3.10009	5.51349e-11	1.57947e-09	gi|114514191|ref|NC_002947.4|	1205851	1209000	-	3150	PP_RS05520	PP_RS05520	-	-	1YXJV	M	-	WP_010952232.1 MULTISPECIES: transglycosylase domain-containing protein [Pseudomonas] &gt;AAN66683.1 conserved protein of unknown function [Pseudomonas putida KT2440] &gt;KMU92818.1 glycosyl transferase family 51 [Pseudomonas putida] &gt;KMY37303.1 glycosyl transferase family 51 [Pseudomonas putida] &gt;MBP2842535.1 penicillin-binding protein [Pseudomonas sp. PNP] &gt;PXZ54230.1 penicillin-bindin…	-	-	-	-
gene-PP_RS25065	5837.38	1389.7	10285.1	7.40095	2.88771	6.24093e-11	1.7785e-09	gi|114514191|ref|NC_002947.4|	5465463	5466623	-	1161	PP_RS25065	PP_RS25065	GO:0036094;GO:1901363;GO:0009058;GO:0019538;GO:0051128;GO:0043170;GO:0050793;GO:0004185;GO:0050794;GO:0042221;GO:0004180;GO:0034645;GO:0031224;GO:0003674;GO:0016787;GO:0033293;GO:0008233;GO:0005886;GO:0016043;GO:0044036;GO:1901137;GO:1901566;GO:0017171;GO:0043168;GO:0044238;GO:0016812;GO:0009002;GO:0008152;GO:0042493;GO:0006807;GO:0042546;GO:0050789;GO:0044085;GO:0005575;GO:0005488;GO:1901681;GO:…	K07258	1YXEW	M	sp|P08506|DACC_ECOLI D-alanyl-D-alanine carboxypeptidase DacC OS=Escherichia coli (strain K12) OX=83333 GN=dacC PE=1 SV=2	WP_010955418.1 MULTISPECIES: D-alanyl-D-alanine carboxypeptidase [Pseudomonas] &gt;AAN70372.1 D-alanyl-D-alanine carboxypeptidase [Pseudomonas putida KT2440] &gt;AUZ61370.1 D-alanyl-D-alanine carboxypeptidase [Pseudomonas sp. XWY-1] &gt;AVD93622.1 D-alanyl-D-alanine carboxypeptidase [Pseudomonas sp. SWI36] &gt;KMU96880.1 D-alanyl-D-alanine carboxypeptidase [Pseudomonas putida] &gt;KMY27522.1 D-al…	GO:0009058//biosynthetic process;GO:0019538//protein metabolic process;GO:0051128//regulation of cellular component organization;GO:0043170//macromolecule metabolic process;GO:0050793//regulation of developmental process;GO:0050794//regulation of cellular process;GO:0042221//response to chemical;GO:0034645//cellular macromolecule biosynthetic process;GO:0016043//cellular component organization;GO…	GO:0031224//intrinsic component of membrane;GO:0005886//plasma membrane;GO:0005575//cellular_component;GO:0005623//obsolete cell;GO:0016021//integral component of membrane;GO:0016020//membrane;GO:0044459//obsolete plasma membrane part;GO:0005887//integral component of plasma membrane;GO:0031226//intrinsic component of plasma membrane;GO:0044425//obsolete membrane part;GO:0044464//obsolete cell pa…	GO:0036094//small molecule binding;GO:1901363//heterocyclic compound binding;GO:0004185//serine-type carboxypeptidase activity;GO:0004180//carboxypeptidase activity;GO:0003674//molecular_function;GO:0016787//hydrolase activity;GO:0033293//monocarboxylic acid binding;GO:0008233//peptidase activity;GO:0017171//serine hydrolase activity;GO:0043168//anion binding;GO:0016812//hydrolase activity, actin…	ko00550(Peptidoglycan biosynthesis)
gene-PP_RS02515	6659.81	1312.7	12006.9	9.14672	3.19326	7.78794e-11	2.20194e-09	gi|114514191|ref|NC_002947.4|	559887	561218	+	1332	secY	PP_RS02515	GO:0090150;GO:0070727;GO:0044459;GO:0070972;GO:0016020;GO:0015833;GO:0071705;GO:0045184;GO:0042887;GO:0045047;GO:0072657;GO:0042886;GO:0016043;GO:0022857;GO:0008150;GO:0006810;GO:0031522;GO:0006613;GO:0005886;GO:0071840;GO:0006616;GO:0031226;GO:0005887;GO:0043952;GO:0003674;GO:0002790;GO:0006612;GO:0006614;GO:0031224;GO:0042277;GO:0065002;GO:0033036;GO:0006886;GO:0044425;GO:0009306;GO:0005215;GO:…	K03076	1YV4S	U	sp|Q9HWF5|SECY_PSEAE Protein translocase subunit SecY OS=Pseudomonas aeruginosa (strain ATCC 15692 / DSM 22644 / CIP 104116 / JCM 14847 / LMG 12228 / 1C / PRS 101 / PAO1) OX=208964 GN=secY PE=3 SV=1	WP_010951776.1 MULTISPECIES: preprotein translocase subunit SecY [Pseudomonas] &gt;AAN66104.1 Sec Translocation Complex - SecY subunit [Pseudomonas putida KT2440] &gt;KMU94158.1 preprotein translocase subunit SecY [Pseudomonas putida] &gt;KMY37500.1 preprotein translocase subunit SecY [Pseudomonas putida] &gt;MBP2841844.1 preprotein translocase subunit SecY [Pseudomonas sp. PNP] &gt;PXZ46293.1 pr…	GO:0090150//establishment of protein localization to membrane;GO:0070727//cellular macromolecule localization;GO:0070972//protein localization to endoplasmic reticulum;GO:0015833//peptide transport;GO:0071705//nitrogen compound transport;GO:0045184//establishment of protein localization;GO:0045047//protein targeting to ER;GO:0072657//protein localization to membrane;GO:0042886//amide transport;GO…	GO:0044459//obsolete plasma membrane part;GO:0016020//membrane;GO:0031522//cell envelope Sec protein transport complex;GO:0005886//plasma membrane;GO:0031226//intrinsic component of plasma membrane;GO:0005887//integral component of plasma membrane;GO:0031224//intrinsic component of membrane;GO:0044425//obsolete membrane part;GO:0032991//protein-containing complex;GO:0005575//cellular_component;GO…	GO:0042887//amide transmembrane transporter activity;GO:0022857//transmembrane transporter activity;GO:0003674//molecular_function;GO:0042277//peptide binding;GO:0005215//transporter activity;GO:1904680//peptide transmembrane transporter activity;GO:0005488//binding;GO:0008565//obsolete protein transporter activity;GO:0022884//macromolecule transmembrane transporter activity;GO:0008320//protein t…	ko03070(Bacterial secretion system);ko03060(Protein export);ko02024(Quorum sensing)
gene-PP_RS00550	143.447	263.823	23.0716	0.0874513	-3.51538	7.80771e-11	2.20194e-09	gi|114514191|ref|NC_002947.4|	113337	114074	+	738	PP_RS00550	PP_RS00550	-	-	1YWQA	S	sp|Q4UN32|SURF1_RICFE SURF1-like protein OS=Rickettsia felis (strain ATCC VR-1525 / URRWXCal2) OX=315456 GN=RF_0175 PE=3 SV=1	WP_049588418.1 MULTISPECIES: SURF1 family protein [Pseudomonas] &gt;AAN65741.2 conserved protein of unknown function [Pseudomonas putida KT2440] &gt;KMU93075.1 cytochrome oxidase biogenesis protein Surf1,facilitates heme A insertion [Pseudomonas putida] &gt;KMY38569.1 cytochrome oxidase biogenesis protein Surf1,facilitates heme A insertion [Pseudomonas putida] &gt;MBP2840045.1 SURF1 family protei…	-	-	-	-
gene-PP_RS24210	781.052	1392.93	169.178	0.121455	-3.04151	8.01745e-11	2.24943e-09	gi|114514191|ref|NC_002947.4|	5272050	5272757	+	708	PP_RS24210	PP_RS24210	GO:0034641;GO:0032465;GO:2000112;GO:0018130;GO:1901360;GO:2001141;GO:0009889;GO:0097159;GO:0051781;GO:0001067;GO:0090304;GO:0044271;GO:0051726;GO:0010556;GO:0071704;GO:0031325;GO:0001216;GO:0001130;GO:0008150;GO:0003676;GO:0009893;GO:0019219;GO:0065007;GO:0044260;GO:0009891;GO:1901576;GO:0044089;GO:0016070;GO:0051252;GO:1990837;GO:0051254;GO:1902680;GO:0007049;GO:0051302;GO:0031334;GO:0044087;GO:…	K07782	1YYEP	K	sp|P07026|SDIA_ECOLI Regulatory protein SdiA OS=Escherichia coli (strain K12) OX=83333 GN=sdiA PE=1 SV=2	WP_049587090.1 MULTISPECIES: autoinducer binding domain-containing protein [Pseudomonas] &gt;AAN70220.2 transcriptional regulator, LuxR family [Pseudomonas putida KT2440] &gt;KMU96284.1 LuxR family transcriptional regulator [Pseudomonas putida] &gt;KMY28821.1 LuxR family transcriptional regulator [Pseudomonas putida] &gt;MBP2842633.1 autoinducer binding domain-containing protein [Pseudomonas sp. …	GO:0034641//cellular nitrogen compound metabolic process;GO:0032465//regulation of cytokinesis;GO:2000112//regulation of cellular macromolecule biosynthetic process;GO:0018130//heterocycle biosynthetic process;GO:1901360//organic cyclic compound metabolic process;GO:2001141//regulation of RNA biosynthetic process;GO:0009889//regulation of biosynthetic process;GO:0051781//positive regulation of ce…	GO:0032991//protein-containing complex;GO:0005575//cellular_component;GO:0032993//protein-DNA complex;	GO:0097159//organic cyclic compound binding;GO:0001067//transcription regulatory region nucleic acid binding;GO:0001216//DNA-binding transcription activator activity;GO:0001130//DNA-binding transcription factor activity;GO:0003676//nucleic acid binding;GO:1990837//sequence-specific double-stranded DNA binding;GO:0003700//DNA-binding transcription factor activity;GO:0005488//binding;GO:0003674//mo…	ko02026(Biofilm formation - Escherichia coli);ko02024(Quorum sensing);ko02020(Two-component system)
gene-PP_RS01580	2413.18	4543.3	283.055	0.0623016	-4.00459	8.60717e-11	2.4025e-09	gi|114514191|ref|NC_002947.4|	355256	356203	-	948	PP_RS01580	PP_RS01580	-	K02002	1YYBV	E	sp|Q9L4K3|ORF1_CHRSD Uncharacterized protein ORF1 (Fragment) OS=Chromohalobacter salexigens (strain ATCC BAA-138 / DSM 3043 / CIP 106854 / NCIMB 13768 / 1H11) OX=290398 PE=3 SV=1	WP_010951661.1 MULTISPECIES: choline ABC transporter substrate-binding protein [Pseudomonas] &gt;MPT08085.1 choline ABC transporter substrate-binding protein [Pseudomonas sp.] &gt;AAN65927.1 choline / betaine / carnitine ABC transporter - substrate binding protein [Pseudomonas putida KT2440] &gt;ABQ76489.1 Substrate-binding region of ABC-type glycine betaine transport system [Pseudomonas putida F…	-	-	-	ko02010(ABC transporters)
gene-PP_RS17990	377.511	679.149	75.8722	0.111716	-3.16209	8.81167e-11	2.44704e-09	gi|114514191|ref|NC_002947.4|	3921905	3923026	-	1122	peaD	PP_RS17990	-	-	1S07W	S	-	WP_014859935.1 MULTISPECIES: quinohemoprotein amine dehydrogenase subunit beta [Pseudomonas] &gt;AFO47464.1 hypothetical protein T1E_1610 [Pseudomonas putida DOT-T1E] &gt;AVD95939.1 quinohemoprotein amine dehydrogenase subunit beta [Pseudomonas sp. SWI36] &gt;KMU94791.1 quinohemoprotein amine dehydrogenase [Pseudomonas putida] &gt;KMY34398.1 quinohemoprotein amine dehydrogenase [Pseudomonas putid…	-	-	-	-
gene-PP_RS16400	990.724	1919.54	61.9035	0.0322491	-4.9546	9.00406e-11	2.48777e-09	gi|114514191|ref|NC_002947.4|	3561710	3562387	-	678	PP_RS16400	PP_RS16400	-	-	1YY80	S	sp|P64452|YDCL_ECO57 Uncharacterized lipoprotein YdcL OS=Escherichia coli O157:H7 OX=83334 GN=ydcL PE=3 SV=1	WP_049587809.1 MULTISPECIES: DUF3313 domain-containing protein [Pseudomonas] &gt;KMU94547.1 lipoprotein [Pseudomonas putida] &gt;KMY34108.1 lipoprotein [Pseudomonas putida] &gt;MBP2841046.1 DUF3313 domain-containing protein [Pseudomonas sp. PNP] &gt;PXZ46140.1 DUF3313 domain-containing protein [Pseudomonas sp. SMT-1] &gt;QDW57966.1 DUF3313 domain-containing protein [Pseudomonas sp. KBS0802]	-	-	-	-
gene-PP_RS23320	1528.03	353.157	2702.9	7.65354	2.93613	9.2073e-11	2.51427e-09	gi|114514191|ref|NC_002947.4|	5087346	5088809	-	1464	astD	PP_RS23320	GO:0006082;GO:1901606;GO:0006520;GO:0006105;GO:0071704;GO:0009056;GO:0008152;GO:0019545;GO:0044282;GO:0006807;GO:0044281;GO:0017144;GO:0016620;GO:1901605;GO:0043824;GO:0008150;GO:0009987;GO:0016903;GO:1901565;GO:0055114;GO:1901575;GO:0009064;GO:0019752;GO:0003674;GO:0046395;GO:0044248;GO:0009063;GO:0006527;GO:1901564;GO:0044237;GO:0006525;GO:0009065;GO:0004029;GO:0044238;GO:0043436;GO:0016491;GO:…	K06447	1YUV3	C	sp|Q88EI4|ASTD_PSEPK N-succinylglutamate 5-semialdehyde dehydrogenase OS=Pseudomonas putida (strain ATCC 47054 / DSM 6125 / CFBP 8728 / NCIMB 11950 / KT2440) OX=160488 GN=astD PE=3 SV=1	WP_010955175.1 MULTISPECIES: succinylglutamate-semialdehyde dehydrogenase [Pseudomonas] &gt;Q88EI4.1 RecName: Full=N-succinylglutamate 5-semialdehyde dehydrogenase; AltName: Full=Succinylglutamic semialdehyde dehydrogenase; Short=SGSD [Pseudomonas putida KT2440] &gt;AAN70053.1 N-succinylglutamate 5-semialdehyde dehydrogenase [Pseudomonas putida KT2440] &gt;KMU96434.1 succinylglutamate-semialdehyd…	GO:0006082//organic acid metabolic process;GO:1901606//alpha-amino acid catabolic process;GO:0006520//cellular amino acid metabolic process;GO:0006105//succinate metabolic process;GO:0071704//organic substance metabolic process;GO:0009056//catabolic process;GO:0008152//metabolic process;GO:0019545//arginine catabolic process to succinate;GO:0044282//small molecule catabolic process;GO:0006807//ni…	-	GO:0016620//oxidoreductase activity, acting on the aldehyde or oxo group of donors, NAD or NADP as acceptor;GO:0043824//succinylglutamate-semialdehyde dehydrogenase activity;GO:0016903//oxidoreductase activity, acting on the aldehyde or oxo group of donors;GO:0003674//molecular_function;GO:0004029//aldehyde dehydrogenase (NAD+) activity;GO:0016491//oxidoreductase activity;GO:0003824//catalytic ac…	ko00330(Arginine and proline metabolism)
gene-PP_RS16010	841.044	50.0757	1632.01	32.5909	5.0264	9.21197e-11	2.51427e-09	gi|114514191|ref|NC_002947.4|	3482120	3485923	-	3804	PP_RS16010	PP_RS16010	-	K11891	1YUVV	N	sp|Q9I755|TSSM1_PSEAE Type VI secretion system component TssM1 OS=Pseudomonas aeruginosa (strain ATCC 15692 / DSM 22644 / CIP 104116 / JCM 14847 / LMG 12228 / 1C / PRS 101 / PAO1) OX=208964 GN=tssM1 PE=3 SV=1	WP_010953989.1 MULTISPECIES: hypothetical protein [Pseudomonas] &gt;AAN68699.1 conserved membrane protein of unknown function [Pseudomonas putida KT2440] &gt;KMU97640.1 ImcF-like family protein [Pseudomonas putida] &gt;KMY34047.1 ImcF-like family protein [Pseudomonas putida] &gt;PXZ53394.1 ImcF-like family protein [Pseudomonas sp. SMT-1] &gt;QDW57897.1 ImcF-like family protein [Pseudomonas sp. KB…	-	-	-	ko03070(Bacterial secretion system);ko02025(Biofilm formation - Pseudomonas aeruginosa)
gene-PP_RS09905	933.273	1677.12	189.426	0.112947	-3.14628	9.23853e-11	2.51427e-09	gi|114514191|ref|NC_002947.4|	2166937	2168100	+	1164	PP_RS09905	PP_RS09905	-	-	1SJ84	S	-	WP_010952942.1 MULTISPECIES: hypothetical protein [Pseudomonas] &gt;AAN67538.1 conserved protein of unknown function [Pseudomonas putida KT2440] &gt;KAF0251371.1 hypothetical protein GN299_29150 [Pseudomonas putida] &gt;SKB81733.1 hypothetical protein SAMN05216307_0532 [Pseudomonas putida]	-	-	-	-
gene-PP_RS21440	189.262	33.766	344.758	10.2102	3.35194	1.03545e-10	2.80396e-09	gi|114514191|ref|NC_002947.4|	4664867	4665415	+	549	nuoI	PP_RS21440	GO:0003674;GO:0015980;GO:0005623;GO:0071944;GO:0070469;GO:0008150;GO:1902494;GO:0009987;GO:0005886;GO:0055114;GO:0045272;GO:0006091;GO:0016651;GO:0016491;GO:0051536;GO:0003824;GO:0044237;GO:0043167;GO:0045271;GO:0044425;GO:0045333;GO:0070470;GO:0044459;GO:0051540;GO:0016020;GO:0051539;GO:1990204;GO:0048037;GO:0009060;GO:0043169;GO:0046872;GO:0008152;GO:0048038;GO:0032991;GO:0005575;GO:0098803;GO:…	K00338	1YXN9	C	sp|Q88FH0|NUOI_PSEPK NADH-quinone oxidoreductase subunit I OS=Pseudomonas putida (strain ATCC 47054 / DSM 6125 / CFBP 8728 / NCIMB 11950 / KT2440) OX=160488 GN=nuoI PE=3 SV=1	WP_003251442.1 MULTISPECIES: NADH-quinone oxidoreductase subunit NuoI [Gammaproteobacteria] &gt;Q88FH0.1 RecName: Full=NADH-quinone oxidoreductase subunit I; AltName: Full=NADH dehydrogenase I subunit I; AltName: Full=NDH-1 subunit I [Pseudomonas putida KT2440] &gt;EJT82661.1 NADH dehydrogenase subunit I [Pseudomonas putida S11] &gt;ESW37702.1 NADH dehydrogenase subunit I [Pseudomonas taiwanensis…	GO:0015980//energy derivation by oxidation of organic compounds;GO:0008150//biological_process;GO:0009987//cellular process;GO:0055114//obsolete oxidation-reduction process;GO:0006091//generation of precursor metabolites and energy;GO:0044237//cellular metabolic process;GO:0045333//cellular respiration;GO:0009060//aerobic respiration;GO:0008152//metabolic process;	GO:0005623//obsolete cell;GO:0071944//cell periphery;GO:0070469//respirasome;GO:1902494//catalytic complex;GO:0005886//plasma membrane;GO:0045272//plasma membrane respiratory chain complex I;GO:0045271//respiratory chain complex I;GO:0044425//obsolete membrane part;GO:0070470//plasma membrane respirasome;GO:0044459//obsolete plasma membrane part;GO:0016020//membrane;GO:1990204//oxidoreductase com…	GO:0003674//molecular_function;GO:0016651//oxidoreductase activity, acting on NAD(P)H;GO:0016491//oxidoreductase activity;GO:0051536//iron-sulfur cluster binding;GO:0003824//catalytic activity;GO:0043167//ion binding;GO:0051540//metal cluster binding;GO:0051539//4 iron, 4 sulfur cluster binding;GO:0048037//obsolete cofactor binding;GO:0043169//cation binding;GO:0046872//metal ion binding;GO:00480…	ko00190(Oxidative phosphorylation)
gene-PP_RS11730	127.112	235.233	18.9917	0.0807356	-3.63065	1.08197e-10	2.91543e-09	gi|114514191|ref|NC_002947.4|	2576619	2578367	-	1749	PP_RS11730	PP_RS11730	-	-	1RQMR	KQ	sp|P28614|ACOR_CUPNH Acetoin catabolism regulatory protein OS=Cupriavidus necator (strain ATCC 17699 / DSM 428 / KCTC 22496 / NCIMB 10442 / H16 / Stanier 337) OX=381666 GN=acoR PE=1 SV=2	WP_049587530.1 MULTISPECIES: sigma-54-dependent Fis family transcriptional regulator [Pseudomonas] &gt;KMU94852.1 Fis family transcriptional regulator [Pseudomonas putida] &gt;KMY34548.1 Fis family transcriptional regulator [Pseudomonas putida] &gt;MBP2843676.1 sigma-54-dependent Fis family transcriptional regulator [Pseudomonas sp. PNP] &gt;PXZ51568.1 sigma-54-dependent Fis family transcriptiona…	-	-	-	-
gene-PP_RS20980	6601.28	12553.5	649.076	0.0517049	-4.27356	1.13804e-10	3.05141e-09	gi|114514191|ref|NC_002947.4|	4547689	4549128	+	1440	hydA	PP_RS20980	GO:0005575;GO:0044464;GO:0003824;GO:0043167;GO:0004157;GO:0005488;GO:0016787;GO:0003674;GO:0016812;GO:0005737;GO:0005623;GO:0016810;GO:0005622;GO:0043169;GO:0046872;GO:0044424	K01464	1YXKW	F	sp|Q9I676|HYDA_PSEAE D-hydantoinase/dihydropyrimidinase OS=Pseudomonas aeruginosa (strain ATCC 15692 / DSM 22644 / CIP 104116 / JCM 14847 / LMG 12228 / 1C / PRS 101 / PAO1) OX=208964 GN=dht PE=1 SV=1	WP_049588266.1 MULTISPECIES: dihydropyrimidinase [Pseudomonas] &gt;AMM02985.1 D-hydantoinase/dihydropyrimidinase [Pseudomonas putida KT2440] &gt;KMU93704.1 phenylhydantoinase [Pseudomonas putida] &gt;KMY30732.1 phenylhydantoinase [Pseudomonas putida] &gt;PXZ46226.1 dihydropyrimidinase [Pseudomonas sp. SMT-1] &gt;QDW57140.1 dihydropyrimidinase [Pseudomonas sp. KBS0802]	-	GO:0005575//cellular_component;GO:0044464//obsolete cell part;GO:0005737//cytoplasm;GO:0005623//obsolete cell;GO:0005622//intracellular anatomical structure;GO:0044424//obsolete intracellular part;	GO:0003824//catalytic activity;GO:0043167//ion binding;GO:0004157//dihydropyrimidinase activity;GO:0005488//binding;GO:0016787//hydrolase activity;GO:0003674//molecular_function;GO:0016812//hydrolase activity, acting on carbon-nitrogen (but not peptide) bonds, in cyclic amides;GO:0016810//hydrolase activity, acting on carbon-nitrogen (but not peptide) bonds;GO:0043169//cation binding;GO:0046872//…	ko00983(Drug metabolism - other enzymes);ko00770(Pantothenate and CoA biosynthesis);ko00410(beta-Alanine metabolism);ko00240(Pyrimidine metabolism)
gene-PP_RS03805	717.336	1350.87	83.8017	0.0620353	-4.01077	1.32549e-10	3.53659e-09	gi|114514191|ref|NC_002947.4|	827537	828352	+	816	ppk2	PP_RS03805	-	-	1RM9U	H	sp|Q92ZU4|PK21C_RHIME ADP-polyphosphate phosphotransferase 3 OS=Rhizobium meliloti (strain 1021) OX=266834 GN=SMa0670 PE=1 SV=1	WP_010951960.1 MULTISPECIES: polyphosphate kinase 2 [Pseudomonas] &gt;AAN66337.1 polyphosphate kinase 2 [Pseudomonas putida KT2440] &gt;ANI36391.1 polyphosphate kinase [Pseudomonas sp. JY-Q] &gt;KMU97341.1 polyphosphate kinase [Pseudomonas putida] &gt;KMY36968.1 polyphosphate kinase [Pseudomonas putida] &gt;MBP2840813.1 polyphosphate kinase 2 [Pseudomonas sp. PNP]	-	-	-	-
gene-PP_RS10075	194.656	354.395	34.9168	0.098525	-3.34337	1.42381e-10	3.7804e-09	gi|114514191|ref|NC_002947.4|	2203375	2204802	+	1428	PP_RS10075	PP_RS10075	-	K00128	1RMBQ	C	sp|Q6D6E0|BETB_PECAS Betaine aldehyde dehydrogenase OS=Pectobacterium atrosepticum (strain SCRI 1043 / ATCC BAA-672) OX=218491 GN=betB PE=3 SV=1	WP_049586925.1 MULTISPECIES: aldehyde dehydrogenase family protein [Pseudomonas] &gt;KAF0251190.1 aldehyde dehydrogenase family protein [Pseudomonas putida] &gt;KMU96681.1 aldehyde dehydrogenase [Pseudomonas putida] &gt;PXZ48227.1 aldehyde dehydrogenase [Pseudomonas sp. SMT-1] &gt;QDW59191.1 aldehyde dehydrogenase [Pseudomonas sp. KBS0802] &gt;SKB82085.1 aldehyde dehydrogenase (NAD+) [Pseudomonas…	-	-	-	ko04936(Alcoholic liver disease);ko00981(Insect hormone biosynthesis);ko00903(Limonene and pinene degradation);ko00770(Pantothenate and CoA biosynthesis);ko00625(Chloroalkane and chloroalkene degradation);ko00620(Pyruvate metabolism);ko00561(Glycerolipid metabolism);ko00410(beta-Alanine metabolism);ko00380(Tryptophan metabolism);ko00340(Histidine metabolism);ko00330(Arginine and proline metabolis…
gene-PP_RS25520	234.785	429.203	40.3661	0.094049	-3.41044	1.49934e-10	3.96162e-09	gi|114514191|ref|NC_002947.4|	5555695	5557629	-	1935	PP_RS25520	PP_RS25520	-	-	1YUZH	NT	sp|P15492|HLYB_VIBCH Methyl-accepting chemotaxis protein HlyB OS=Vibrio cholerae serotype O1 (strain ATCC 39315 / El Tor Inaba N16961) OX=243277 GN=hlyB PE=3 SV=2	WP_049587461.1 MULTISPECIES: methyl-accepting chemotaxis protein [Pseudomonas] &gt;AAN70455.2 putative methyl-accepting chemotaxis transducer [Pseudomonas putida KT2440] &gt;KMU95239.1 chemotaxis protein [Pseudomonas putida] &gt;KMY27604.1 chemotaxis protein [Pseudomonas putida] &gt;MBP2839593.1 methyl-accepting chemotaxis protein [Pseudomonas sp. PNP] &gt;PXZ49650.1 methyl-accepting chemotaxis p…	-	-	-	-
gene-PP_RS23450	1800.21	313.708	3286.71	10.477	3.38915	1.51954e-10	3.99557e-09	gi|114514191|ref|NC_002947.4|	5117752	5118168	+	417	PP_RS23450	PP_RS23450	-	-	COG3678	NPTU	-	WP_010955189.1 MULTISPECIES: hypothetical protein [Pseudomonas] &gt;AAN70078.1 conserved exported protein of unknown function [Pseudomonas putida KT2440] &gt;KMU96409.1 LTXXQ domain protein [Pseudomonas putida] &gt;KMY28673.1 LTXXQ domain protein [Pseudomonas putida] &gt;MBP2841429.1 LTXXQ domain protein [Pseudomonas sp. PNP] &gt;PXZ48504.1 LTXXQ domain protein [Pseudomonas sp. SMT-1]	-	-	-	-
gene-PP_RS06410	252.588	49.7069	455.469	9.16309	3.19583	1.61836e-10	4.22741e-09	gi|114514191|ref|NC_002947.4|	1413908	1414468	-	561	PP_RS06410	PP_RS06410	-	K03567	1YW4N	E	sp|P0A9I3|GCVR_ECOLI Glycine cleavage system transcriptional repressor OS=Escherichia coli (strain K12) OX=83333 GN=gcvR PE=1 SV=2	WP_003254741.1 MULTISPECIES: glycine cleavage system protein R [Pseudomonas] &gt;MPT08371.1 glycine cleavage system protein R [Pseudomonas sp.] &gt;AAN66860.1 putative Glycine cleavage system transcriptional repressor [Pseudomonas putida KT2440] &gt;ABQ77427.1 Glycine cleavage system regulatory protein-like protein [Pseudomonas putida F1] &gt;ABZ00071.1 glycine cleavage system transcriptional rep…	-	-	-	ko02026(Biofilm formation - Escherichia coli)
gene-PP_RS18510	596.399	1059.44	133.363	0.125881	-2.98987	1.62324e-10	4.22741e-09	gi|114514191|ref|NC_002947.4|	4041095	4041706	+	612	PP_RS18510	PP_RS18510	-	-	1S73A	M	sp|Q9KCE0|SLEB_ALKHC Spore cortex-lytic enzyme OS=Alkalihalobacillus halodurans (strain ATCC BAA-125 / DSM 18197 / FERM 7344 / JCM 9153 / C-125) OX=272558 GN=sleB PE=3 SV=1	AAN69163.1 conserved exported protein of unknown function [Pseudomonas putida KT2440]	-	-	-	-
gene-PP_RS05255	1856.82	3255.58	458.066	0.140702	-2.82929	1.8124e-10	4.69756e-09	gi|114514191|ref|NC_002947.4|	1144740	1145333	-	594	PP_RS05255	PP_RS05255	-	K07215	1YXGD	P	sp|G3XCZ8|PIGA_PSEAE Heme oxygenase PigA OS=Pseudomonas aeruginosa (strain ATCC 15692 / DSM 22644 / CIP 104116 / JCM 14847 / LMG 12228 / 1C / PRS 101 / PAO1) OX=208964 GN=pigA PE=1 SV=1	WP_010952189.1 MULTISPECIES: biliverdin-producing heme oxygenase [Pseudomonas] &gt;AAN66630.1 Heme oxygenase [Pseudomonas putida KT2440] &gt;KMU92766.1 heme oxygenase [Pseudomonas putida] &gt;KMY37250.1 heme oxygenase [Pseudomonas putida] &gt;MBP2842385.1 biliverdin-producing heme oxygenase [Pseudomonas sp. PNP] &gt;PXZ54178.1 biliverdin-producing heme oxygenase [Pseudomonas sp. SMT-1]	-	-	-	ko00860(Porphyrin metabolism)
gene-PP_RS18645	405.682	56.0078	755.355	13.4866	3.75346	1.86746e-10	4.81733e-09	gi|114514191|ref|NC_002947.4|	4077916	4079196	-	1281	PP_RS18645	PP_RS18645	-	K03837	1YXHJ	E	sp|P0AAD7|SDAC_ECO57 Serine transporter SdaC OS=Escherichia coli O157:H7 OX=83334 GN=sdaC PE=3 SV=1	WP_003247731.1 MULTISPECIES: serine/threonine transporter [Pseudomonas] &gt;AAN69189.1 serine:H+ symport permease, threonine-insensitive [Pseudomonas putida KT2440] &gt;AFK66884.1 aromatic amino acid ABC transporter permease [Pseudomonas putida ND6] &gt;ANI03976.1 HAAAP family serine/threonine permease [Pseudomonas putida SJTE-1] &gt;AUZ58938.1 Serine transporter [Pseudomonas sp. XWY-1] &gt;EMR48…	-	-	-	-
gene-PP_RS02525	2269.47	563.036	3975.91	7.06156	2.81999	1.88691e-10	4.84455e-09	gi|114514191|ref|NC_002947.4|	561495	561851	+	357	rpsM	PP_RS02525	GO:1990904;GO:0044464;GO:0005575;GO:0044085;GO:0043229;GO:0005488;GO:0042254;GO:0044267;GO:0044271;GO:0022613;GO:0006807;GO:0032991;GO:0008152;GO:0071704;GO:0043232;GO:0006412;GO:0044445;GO:0009059;GO:0097159;GO:0044237;GO:0005623;GO:0043603;GO:0034641;GO:0043043;GO:0044424;GO:0044422;GO:0043226;GO:0015935;GO:0009987;GO:0003723;GO:0005622;GO:0043604;GO:0022627;GO:0044249;GO:0022626;GO:0043170;GO:…	K02952	1YYIR	J	sp|Q1IFU4|RS13_PSEE4 30S ribosomal protein S13 OS=Pseudomonas entomophila (strain L48) OX=384676 GN=rpsM PE=3 SV=1	WP_003255457.1 MULTISPECIES: 30S ribosomal protein S13 [Gammaproteobacteria] &gt;A5VXR9.1 RecName: Full=30S ribosomal protein S13 [Pseudomonas putida F1] &gt;B0KK88.1 RecName: Full=30S ribosomal protein S13 [Pseudomonas putida GB-1] &gt;Q1IFU4.1 RecName: Full=30S ribosomal protein S13 [Pseudomonas entomophila L48] &gt;Q88QL3.1 RecName: Full=30S ribosomal protein S13 [Pseudomonas putida KT2440] &g…	GO:0044085//cellular component biogenesis;GO:0042254//ribosome biogenesis;GO:0044267//cellular protein metabolic process;GO:0044271//cellular nitrogen compound biosynthetic process;GO:0022613//ribonucleoprotein complex biogenesis;GO:0006807//nitrogen compound metabolic process;GO:0008152//metabolic process;GO:0071704//organic substance metabolic process;GO:0006412//translation;GO:0009059//macromo…	GO:1990904//ribonucleoprotein complex;GO:0044464//obsolete cell part;GO:0005575//cellular_component;GO:0043229//intracellular organelle;GO:0032991//protein-containing complex;GO:0043232//intracellular non-membrane-bounded organelle;GO:0044445//obsolete cytosolic part;GO:0005623//obsolete cell;GO:0044424//obsolete intracellular part;GO:0044422//obsolete organelle part;GO:0043226//organelle;GO:0015…	GO:0005488//binding;GO:0097159//organic cyclic compound binding;GO:0003723//RNA binding;GO:0005198//structural molecule activity;GO:1901363//heterocyclic compound binding;GO:0003674//molecular_function;GO:0003735//structural constituent of ribosome;GO:0019843//rRNA binding;GO:0003676//nucleic acid binding;GO:0000049//tRNA binding;	ko03010(Ribosome)
gene-PP_RS04675	1545.83	368.33	2723.32	7.3937	2.8863	1.93557e-10	4.94614e-09	gi|114514191|ref|NC_002947.4|	1029120	1029836	-	717	PP_RS04675	PP_RS04675	-	-	1YV66	S	-	WP_003255248.1 MULTISPECIES: SIMPL domain-containing protein [Pseudomonas] &gt;HBK49770.1 DUF541 domain-containing protein [Pseudomonas sp.] &gt;AAN66511.1 conserved exported protein of unknown function [Pseudomonas putida KT2440] &gt;ABQ77086.1 protein of unknown function DUF541 [Pseudomonas putida F1] &gt;ADR58621.1 Hypothetical protein, conserved [Pseudomonas putida BIRD-1] &gt;AFK70467.1 hypo…	-	-	-	-
gene-PP_RS03670	1738.07	402.232	3073.91	7.64212	2.93397	1.96713e-10	5.00332e-09	gi|114514191|ref|NC_002947.4|	799504	800472	-	969	PP_RS03670	PP_RS03670	GO:1901617;GO:0005737;GO:0009058;GO:0046872;GO:0044249;GO:0006733;GO:0042181;GO:0006732;GO:0016093;GO:0003674;GO:0051188;GO:0016740;GO:0008150;GO:0016094;GO:0044444;GO:1901576;GO:0005515;GO:0044238;GO:0005829;GO:0046165;GO:0008299;GO:0006744;GO:0044283;GO:0006629;GO:0008152;GO:0043169;GO:0006743;GO:0071704;GO:0044464;GO:0008610;GO:0005575;GO:0006066;GO:0005488;GO:0044281;GO:1901615;GO:0016765;GO:…	K02523	1YVD2	H	sp|P0AD57|ISPB_ECOLI Octaprenyl diphosphate synthase OS=Escherichia coli (strain K12) OX=83333 GN=ispB PE=1 SV=1	WP_010951940.1 MULTISPECIES: polyprenyl synthetase family protein [Pseudomonas] &gt;HBM65579.1 octaprenyl-diphosphate synthase [Pseudomonas sp.] &gt;AAN66312.1 octaprenyl diphosphate synthase [Pseudomonas putida KT2440] &gt;AUZ57328.1 Octaprenyl diphosphate synthase [Pseudomonas sp. XWY-1] &gt;AVD92340.1 octaprenyl-diphosphate synthase [Pseudomonas sp. SWI36] &gt;KMU97315.1 octaprenyl-diphosphate…	GO:1901617//organic hydroxy compound biosynthetic process;GO:0009058//biosynthetic process;GO:0044249//cellular biosynthetic process;GO:0006733//obsolete oxidoreduction coenzyme metabolic process;GO:0042181//ketone biosynthetic process;GO:0006732//obsolete coenzyme metabolic process;GO:0016093//polyprenol metabolic process;GO:0051188//obsolete cofactor biosynthetic process;GO:0008150//biological_…	GO:0005737//cytoplasm;GO:0044444//obsolete cytoplasmic part;GO:0005829//cytosol;GO:0044464//obsolete cell part;GO:0005575//cellular_component;GO:0005623//obsolete cell;GO:0044424//obsolete intracellular part;GO:0005622//intracellular anatomical structure;	GO:0046872//metal ion binding;GO:0003674//molecular_function;GO:0016740//transferase activity;GO:0005515//protein binding;GO:0043169//cation binding;GO:0005488//binding;GO:0016765//transferase activity, transferring alkyl or aryl (other than methyl) groups;GO:0042802//identical protein binding;GO:0003824//catalytic activity;GO:0004659//prenyltransferase activity;GO:0043167//ion binding;	ko00900(Terpenoid backbone biosynthesis)
gene-PP_RS21535	2146.96	520.905	3773.01	7.24319	2.85662	2.00434e-10	5.07425e-09	gi|114514191|ref|NC_002947.4|	4681711	4683141	+	1431	PP_RS21535	PP_RS21535	-	K08307	1YWTK	M	sp|P0AEZ8|MLTD_ECOL6 Membrane-bound lytic murein transglycosylase D OS=Escherichia coli O6:H1 (strain CFT073 / ATCC 700928 / UPEC) OX=199310 GN=mltD PE=3 SV=1	WP_010954915.1 MULTISPECIES: lytic transglycosylase domain-containing protein [Pseudomonas] &gt;AAN69727.1 Membrane-bound lytic murein transglycosylase D [Pseudomonas putida KT2440] &gt;KMU93613.1 lytic transglycosylase [Pseudomonas putida] &gt;KMY30510.1 lytic transglycosylase [Pseudomonas putida] &gt;MBP2841216.1 transglycosylase SLT domain-containing protein [Pseudomonas sp. PNP] &gt;PXZ51157.…	-	-	-	-
gene-PP_RS17805	259.155	481.104	37.2059	0.0773345	-3.69274	2.10634e-10	5.29765e-09	gi|114514191|ref|NC_002947.4|	3870887	3872380	-	1494	PP_RS17805	PP_RS17805	-	-	1YW7K	T	sp|Q8X614|ZRAS_ECO57 Sensor protein ZraS OS=Escherichia coli O157:H7 OX=83334 GN=zraS PE=3 SV=1	WP_010954288.1 MULTISPECIES: HAMP domain-containing histidine kinase [Pseudomonas] &gt;AAN69022.1 Sensor histidine kinase [Pseudomonas putida KT2440] &gt;KMU94758.1 histidine kinase [Pseudomonas putida] &gt;KMY34365.1 histidine kinase [Pseudomonas putida] &gt;MBP2841506.1 HAMP domain-containing histidine kinase [Pseudomonas sp. PNP] &gt;PXZ47690.1 sensor histidine kinase [Pseudomonas sp. SMT-1]	-	-	-	-
gene-PP_RS02410	1713.19	420.209	3006.18	7.15402	2.83875	2.11205e-10	5.29765e-09	gi|114514191|ref|NC_002947.4|	550661	550972	+	312	rpsJ	PP_RS02410	-	K02946	-	-	sp|Q4K532|RS10_PSEF5 30S ribosomal protein S10 OS=Pseudomonas fluorescens (strain ATCC BAA-477 / NRRL B-23932 / Pf-5) OX=220664 GN=rpsJ PE=3 SV=1	AHD17174.1 hypothetical protein C163_02305 [Pseudomonas sp. FGI182]	-	-	-	ko03010(Ribosome)
gene-PP_RS22655	179.315	326.582	32.0473	0.0981292	-3.34917	2.15792e-10	5.38786e-09	gi|114514191|ref|NC_002947.4|	4954440	4954745	-	306	PP_RS22655	PP_RS22655	-	-	1YYY7	T	sp|Q02QI1|Y2077_PSEAB STAS-domain containing protein PA14_20770 OS=Pseudomonas aeruginosa (strain UCBPP-PA14) OX=208963 GN=PA14_20770 PE=1 SV=1	WP_014860289.1 STAS domain-containing protein [Pseudomonas putida] &gt;AFO48178.1 anti-sigma-factor antagonist [Pseudomonas putida DOT-T1E]	-	-	-	-
gene-PP_RS27935	813.708	1435.74	191.672	0.1335	-2.90509	2.18589e-10	5.43278e-09	gi|114514191|ref|NC_002947.4|	6114400	6115584	-	1185	PP_RS27935	PP_RS27935	GO:0016741;GO:0044238;GO:1901576;GO:0008610;GO:0003824;GO:0008150;GO:0071704;GO:0008152;GO:0016740;GO:0008168;GO:0009058;GO:0003674;GO:0032259;GO:0006629	K00574	1YW86	H	sp|P31049|FAMT_PSEPU Probable fatty acid methyltransferase OS=Pseudomonas putida OX=303 PE=3 SV=1	WP_049588386.1 MULTISPECIES: class I SAM-dependent methyltransferase [Pseudomonas] &gt;KMU93107.1 fatty acid methyltransferase [Pseudomonas putida] &gt;KMY28062.1 fatty acid methyltransferase [Pseudomonas putida] &gt;MBP2840136.1 class I SAM-dependent methyltransferase [Pseudomonas sp. PNP] &gt;PXZ47076.1 class I SAM-dependent methyltransferase [Pseudomonas sp. SMT-1] &gt;QDW60637.1 class I SAM-d…	GO:0044238//primary metabolic process;GO:1901576//organic substance biosynthetic process;GO:0008610//lipid biosynthetic process;GO:0008150//biological_process;GO:0071704//organic substance metabolic process;GO:0008152//metabolic process;GO:0009058//biosynthetic process;GO:0032259//methylation;GO:0006629//lipid metabolic process;	-	GO:0016741//transferase activity, transferring one-carbon groups;GO:0003824//catalytic activity;GO:0016740//transferase activity;GO:0008168//methyltransferase activity;GO:0003674//molecular_function;	-
gene-PP_RS02510	1012.92	232.817	1793.03	7.70146	2.94513	2.24302e-10	5.53802e-09	gi|114514191|ref|NC_002947.4|	559452	559886	+	435	rplO	PP_RS02510	GO:0044237;GO:0044445;GO:0097159;GO:0009059;GO:0006412;GO:0043232;GO:0043043;GO:0034641;GO:0043603;GO:0005623;GO:0005622;GO:0043604;GO:0009987;GO:0003723;GO:0044422;GO:0043226;GO:0044424;GO:0005575;GO:0044464;GO:1990904;GO:0044267;GO:0005488;GO:0043229;GO:0044271;GO:0071704;GO:0008152;GO:0006807;GO:0032991;GO:0022625;GO:1901566;GO:1901576;GO:0044260;GO:0015934;GO:1901564;GO:0005829;GO:0006518;GO:…	K02876	1YVF7	J	sp|A5VXR6|RL15_PSEP1 50S ribosomal protein L15 OS=Pseudomonas putida (strain ATCC 700007 / DSM 6899 / BCRC 17059 / F1) OX=351746 GN=rplO PE=3 SV=1	WP_003255461.1 MULTISPECIES: 50S ribosomal protein L15 [Pseudomonas] &gt;A5VXR6.1 RecName: Full=50S ribosomal protein L15 [Pseudomonas putida F1] &gt;B0KK86.1 RecName: Full=50S ribosomal protein L15 [Pseudomonas putida GB-1] &gt;B1JAJ3.1 RecName: Full=50S ribosomal protein L15 [Pseudomonas putida W619] &gt;Q88QL6.1 RecName: Full=50S ribosomal protein L15 [Pseudomonas putida KT2440] &gt;ERT17392.1…	GO:0044237//cellular metabolic process;GO:0009059//macromolecule biosynthetic process;GO:0006412//translation;GO:0043043//peptide biosynthetic process;GO:0034641//cellular nitrogen compound metabolic process;GO:0043603//cellular amide metabolic process;GO:0043604//amide biosynthetic process;GO:0009987//cellular process;GO:0044267//cellular protein metabolic process;GO:0044271//cellular nitrogen c…	GO:0044445//obsolete cytosolic part;GO:0043232//intracellular non-membrane-bounded organelle;GO:0005623//obsolete cell;GO:0005622//intracellular anatomical structure;GO:0044422//obsolete organelle part;GO:0043226//organelle;GO:0044424//obsolete intracellular part;GO:0005575//cellular_component;GO:0044464//obsolete cell part;GO:1990904//ribonucleoprotein complex;GO:0043229//intracellular organelle…	GO:0097159//organic cyclic compound binding;GO:0003723//RNA binding;GO:0005488//binding;GO:0003674//molecular_function;GO:0003676//nucleic acid binding;GO:0019843//rRNA binding;GO:0003735//structural constituent of ribosome;GO:0005198//structural molecule activity;GO:1901363//heterocyclic compound binding;	ko03010(Ribosome)
gene-PP_RS23595	546.952	122.289	971.614	7.9452	2.99008	2.24858e-10	5.53802e-09	gi|114514191|ref|NC_002947.4|	5146896	5148197	+	1302	PP_RS23595	PP_RS23595	-	K16053	1YV0V	M	sp|P0AAT4|YBDG_ECOLI Miniconductance mechanosensitive channel YbdG OS=Escherichia coli (strain K12) OX=83333 GN=ybdG PE=1 SV=1	WP_010955212.1 MULTISPECIES: mechanosensitive ion channel family protein [Pseudomonas] &gt;AAN70107.1 mechanosensitive channel of miniconductance [Pseudomonas putida KT2440] &gt;KMU96380.1 mechanosensitive ion channel protein MscS [Pseudomonas putida] &gt;KMY28702.1 mechanosensitive ion channel protein MscS [Pseudomonas putida] &gt;MBP2842173.1 mechanosensitive ion channel family protein [Pseudom…	-	-	-	-
gene-PP_RS08210	26847.7	6910.56	46784.9	6.77006	2.75917	2.37158e-10	5.81465e-09	gi|114514191|ref|NC_002947.4|	1785247	1785984	+	738	rpsB	PP_RS08210	GO:0071826;GO:0005737;GO:0046872;GO:0022618;GO:0044391;GO:0019538;GO:0009058;GO:0042255;GO:0022626;GO:0022627;GO:0044249;GO:0043170;GO:0000028;GO:0005198;GO:0034645;GO:0044446;GO:0003674;GO:0010467;GO:0005840;GO:0071840;GO:0003735;GO:0044444;GO:0008150;GO:0016043;GO:0043228;GO:0065003;GO:1901576;GO:0044260;GO:1901566;GO:0034622;GO:0042274;GO:0006518;GO:0044238;GO:0005829;GO:1901564;GO:0046914;GO:…	K02967	1YXSX	J	sp|A5W850|RS2_PSEP1 30S ribosomal protein S2 OS=Pseudomonas putida (strain ATCC 700007 / DSM 6899 / BCRC 17059 / F1) OX=351746 GN=rpsB PE=3 SV=1	WP_003252287.1 MULTISPECIES: 30S ribosomal protein S2 [Pseudomonas] &gt;A5W850.1 RecName: Full=30S ribosomal protein S2 [Pseudomonas putida F1] &gt;Q88MI0.1 RecName: Full=30S ribosomal protein S2 [Pseudomonas putida KT2440] &gt;ESW38197.1 30S ribosomal protein S2 [Pseudomonas taiwanensis SJ9] &gt;MBS6038608.1 30S ribosomal protein S2 [Pseudomonas sp.] &gt;NOY04476.1 30S ribosomal protein S2 [Gamm…	GO:0071826//ribonucleoprotein complex subunit organization;GO:0022618//ribonucleoprotein complex assembly;GO:0019538//protein metabolic process;GO:0009058//biosynthetic process;GO:0042255//ribosome assembly;GO:0044249//cellular biosynthetic process;GO:0043170//macromolecule metabolic process;GO:0000028//ribosomal small subunit assembly;GO:0034645//cellular macromolecule biosynthetic process;GO:00…	GO:0005737//cytoplasm;GO:0044391//ribosomal subunit;GO:0022626//cytosolic ribosome;GO:0022627//cytosolic small ribosomal subunit;GO:0044446//obsolete intracellular organelle part;GO:0005840//ribosome;GO:0044444//obsolete cytoplasmic part;GO:0043228//non-membrane-bounded organelle;GO:0005829//cytosol;GO:0032991//protein-containing complex;GO:0044464//obsolete cell part;GO:1990904//ribonucleoprotei…	GO:0046872//metal ion binding;GO:0005198//structural molecule activity;GO:0003674//molecular_function;GO:0003735//structural constituent of ribosome;GO:0046914//transition metal ion binding;GO:0043169//cation binding;GO:0005488//binding;GO:0008270//zinc ion binding;GO:0043167//ion binding;	ko03010(Ribosome)
gene-PP_RS02130	1589.63	374.619	2804.65	7.48667	2.90432	2.3848e-10	5.82083e-09	gi|114514191|ref|NC_002947.4|	488298	489623	-	1326	surA	PP_RS02130	GO:0005623;GO:0003755;GO:0061077;GO:0009987;GO:0065008;GO:0003824;GO:0033218;GO:0044764;GO:0016859;GO:0071709;GO:0043163;GO:0044237;GO:0006457;GO:0044091;GO:0016853;GO:0042597;GO:0022607;GO:0000413;GO:0008152;GO:0006807;GO:0036211;GO:0071704;GO:0044464;GO:0031975;GO:0051085;GO:0050821;GO:0044085;GO:0030288;GO:0018193;GO:0030313;GO:0005575;GO:0005488;GO:0044267;GO:0061024;GO:0003674;GO:0043165;GO:…	K03771	1YXVP	M	sp|Q88QT4|SURA_PSEPK Chaperone SurA OS=Pseudomonas putida (strain ATCC 47054 / DSM 6125 / CFBP 8728 / NCIMB 11950 / KT2440) OX=160488 GN=surA PE=3 SV=2	WP_202607799.1 peptidylprolyl isomerase SurA [Pseudomonas putida]	GO:0061077//chaperone-mediated protein folding;GO:0009987//cellular process;GO:0065008//regulation of biological quality;GO:0044764//multi-organism cellular process;GO:0071709//membrane assembly;GO:0043163//cell envelope organization;GO:0044237//cellular metabolic process;GO:0006457//protein folding;GO:0044091//membrane biogenesis;GO:0022607//cellular component assembly;GO:0000413//protein peptid…	GO:0005623//obsolete cell;GO:0042597//periplasmic space;GO:0044464//obsolete cell part;GO:0031975//envelope;GO:0030288//outer membrane-bounded periplasmic space;GO:0030313//cell envelope;GO:0005575//cellular_component;	GO:0003755//peptidyl-prolyl cis-trans isomerase activity;GO:0003824//catalytic activity;GO:0033218//amide binding;GO:0016859//cis-trans isomerase activity;GO:0016853//isomerase activity;GO:0005488//binding;GO:0003674//molecular_function;GO:0140096//catalytic activity, acting on a protein;GO:0005515//protein binding;GO:0042277//peptide binding;GO:0051082//unfolded protein binding;	-
gene-PP_RS21430	4400.53	1095.19	7705.88	7.0361	2.81478	2.47649e-10	6.01766e-09	gi|114514191|ref|NC_002947.4|	4661137	4663851	+	2715	nuoG	PP_RS21430	GO:1902494;GO:0022900;GO:1901360;GO:1901135;GO:0071944;GO:0015980;GO:0034641;GO:0070470;GO:0009126;GO:0097159;GO:0051536;GO:0016491;GO:0016655;GO:0071704;GO:0009060;GO:0050136;GO:1990204;GO:0019693;GO:0009167;GO:0042775;GO:0006796;GO:0009161;GO:0098796;GO:0044464;GO:0045272;GO:0016310;GO:0008150;GO:0070469;GO:0043546;GO:0009117;GO:0044425;GO:0045271;GO:1901564;GO:0009259;GO:0006091;GO:0072521;GO:…	K00336	1YWMX	C	sp|Q88FH2|NUOG_PSEPK NADH-quinone oxidoreductase subunit G OS=Pseudomonas putida (strain ATCC 47054 / DSM 6125 / CFBP 8728 / NCIMB 11950 / KT2440) OX=160488 GN=nuoG PE=3 SV=1	WP_010954902.1 MULTISPECIES: NADH-quinone oxidoreductase subunit NuoG [Pseudomonas] &gt;Q88FH2.1 RecName: Full=NADH-quinone oxidoreductase subunit G; AltName: Full=NADH dehydrogenase I subunit G; AltName: Full=NDH-1 subunit G [Pseudomonas putida KT2440] &gt;AAN69707.1 NADH-quinone oxidoreductase subunit G [Pseudomonas putida KT2440] &gt;KMU93634.1 NADH dehydrogenase [Pseudomonas putida] &gt;KMY30…	GO:0022900//electron transport chain;GO:1901360//organic cyclic compound metabolic process;GO:1901135//carbohydrate derivative metabolic process;GO:0015980//energy derivation by oxidation of organic compounds;GO:0034641//cellular nitrogen compound metabolic process;GO:0009126//purine nucleoside monophosphate metabolic process;GO:0071704//organic substance metabolic process;GO:0009060//aerobic res…	GO:1902494//catalytic complex;GO:0071944//cell periphery;GO:0070470//plasma membrane respirasome;GO:1990204//oxidoreductase complex;GO:0098796//membrane protein complex;GO:0044464//obsolete cell part;GO:0045272//plasma membrane respiratory chain complex I;GO:0070469//respirasome;GO:0044425//obsolete membrane part;GO:0045271//respiratory chain complex I;GO:0016020//membrane;GO:0044459//obsolete pl…	GO:0097159//organic cyclic compound binding;GO:0051536//iron-sulfur cluster binding;GO:0016491//oxidoreductase activity;GO:0016655//oxidoreductase activity, acting on NAD(P)H, quinone or similar compound as acceptor;GO:0050136//NADH dehydrogenase (quinone) activity;GO:0043546//molybdopterin cofactor binding;GO:0009055//electron transfer activity;GO:0043167//ion binding;GO:0003824//catalytic activ…	ko00190(Oxidative phosphorylation)
gene-PP_RS13450	205.734	371.755	39.7132	0.106826	-3.22666	2.59746e-10	6.28355e-09	gi|114514191|ref|NC_002947.4|	2943572	2945212	+	1641	PP_RS13450	PP_RS13450	-	K06192	1YV8Z	Q	sp|P43671|PQIB_ECOLI Intermembrane transport protein PqiB OS=Escherichia coli (strain K12) OX=83333 GN=pqiB PE=1 SV=2	WP_010953501.1 MULTISPECIES: MCE family protein [Pseudomonas] &gt;AAN68185.1 putative paraquat-inducible protein B (pqiB like) [Pseudomonas putida KT2440] &gt;KMU93851.1 mammalian cell entry protein [Pseudomonas putida] &gt;KMY34865.1 mammalian cell entry protein [Pseudomonas putida] &gt;MBP2843379.1 MCE family protein [Pseudomonas sp. PNP] &gt;PXZ45915.1 MCE family protein [Pseudomonas sp. SMT-1]	-	-	-	-
gene-PP_RS05220	2568.62	4801.98	335.255	0.0698161	-3.8403	2.67483e-10	6.44207e-09	gi|114514191|ref|NC_002947.4|	1137115	1137483	-	369	PP_RS05220	PP_RS05220	-	-	1YYXF	S	-	AAN66623.1 conserved protein of unknown function [Pseudomonas putida KT2440]	-	-	-	-
gene-PP_RS11695	87.6119	164.178	11.0463	0.0672824	-3.89363	2.69415e-10	6.44439e-09	gi|114514191|ref|NC_002947.4|	2568498	2569547	-	1050	PP_RS11695	PP_RS11695	-	-	1YWU4	-	-	WP_010953228.1 MULTISPECIES: hypothetical protein [Pseudomonas] &gt;AAN67865.1 conserved exported protein of unknown function [Pseudomonas putida KT2440] &gt;KMU94845.1 hypothetical protein AC138_15455 [Pseudomonas putida] &gt;KMY34541.1 hypothetical protein AA993_11530 [Pseudomonas putida] &gt;MBP2843669.1 hypothetical protein [Pseudomonas sp. PNP] &gt;PXZ51561.1 hypothetical protein DM483_07080…	-	-	-	-
gene-PP_RS15255	134.027	247.609	20.4445	0.082568	-3.59827	2.69947e-10	6.44439e-09	gi|114514191|ref|NC_002947.4|	3344343	3345008	-	666	PP_RS15255	PP_RS15255	-	-	1RER4	S	sp|P76318|YEDK_ECOLI Abasic site processing protein YedK OS=Escherichia coli (strain K12) OX=83333 GN=yedK PE=1 SV=2	WP_049586149.1 MULTISPECIES: SOS response-associated peptidase family protein [Pseudomonas] &gt;KMU97780.1 hypothetical protein AC138_00950 [Pseudomonas putida] &gt;KMY35204.1 hypothetical protein AA993_15050 [Pseudomonas putida] &gt;MBP2839110.1 SOS response-associated peptidase family protein [Pseudomonas sp. PNP] &gt;PXZ53255.1 DUF159 family protein [Pseudomonas sp. SMT-1] &gt;QDW58228.1 DUF15…	-	-	-	-
gene-PP_RS19240	1507.18	2862.62	151.741	0.0530076	-4.23766	2.77108e-10	6.58646e-09	gi|114514191|ref|NC_002947.4|	4217039	4217809	-	771	PP_RS19240	PP_RS19240	-	-	1S0T7	S	-	WP_061405668.1 MULTISPECIES: DUF4194 domain-containing protein [Pseudomonas] &gt;AMM02957.1 conserved protein of unknown function [Pseudomonas putida KT2440] &gt;PXZ50297.1 DUF4194 domain-containing protein [Pseudomonas sp. SMT-1] &gt;QDW60784.1 DUF4194 domain-containing protein [Pseudomonas sp. KBS0802] &gt;SKC03913.1 protein of unknown function [Pseudomonas putida] &gt;VEE40830.1 Uncharacterise…	-	-	-	-
gene-PP_RS11510	1143.19	273.944	2012.43	7.34615	2.87699	2.85984e-10	6.76787e-09	gi|114514191|ref|NC_002947.4|	2531166	2531570	+	405	PP_RS11510	PP_RS11510	-	K06204	1YYAM	T	sp|P0CAU3|DKSA_CAUVC RNA polymerase-binding transcription factor DksA OS=Caulobacter vibrioides (strain ATCC 19089 / CB15) OX=190650 GN=dksA PE=3 SV=1	ADR61028.1 TraR/DksA family transcriptional regulator [Pseudomonas putida BIRD-1] &gt;AFK67498.1 TraR/DksA family transcriptional regulator [Pseudomonas putida ND6]	-	-	-	ko02026(Biofilm formation - Escherichia coli)
gene-PP_RS05460	119.548	221.019	18.0776	0.0817922	-3.61189	2.87402e-10	6.77199e-09	gi|114514191|ref|NC_002947.4|	1195958	1197694	+	1737	gspD	PP_RS05460	GO:0015833;GO:0071705;GO:0045184;GO:0009279;GO:0030312;GO:0008565;GO:0042886;GO:0071806;GO:0005575;GO:0030313;GO:0044464;GO:0031975;GO:0044462;GO:0019867;GO:0071702;GO:0008104;GO:0032991;GO:0051179;GO:0046903;GO:0016020;GO:0033036;GO:0015031;GO:0009306;GO:0005215;GO:0051234;GO:0032940;GO:0008150;GO:0009987;GO:0015628;GO:0006810;GO:0098776;GO:0015627;GO:0003674;GO:0002790;GO:0071944;GO:0055085;GO:…	K02453	1RPJS	NU	sp|P35818|GSPD_PSEAE Secretin XcpQ OS=Pseudomonas aeruginosa (strain ATCC 15692 / DSM 22644 / CIP 104116 / JCM 14847 / LMG 12228 / 1C / PRS 101 / PAO1) OX=208964 GN=xcpQ PE=1 SV=1	AAN66671.1 Type II secretion pathway protein XcpQ [Pseudomonas putida KT2440] &gt;SKC20535.1 general secretion pathway protein D [Pseudomonas putida] &gt;VEE39759.1 type II secretion system protein XcpQ [Pseudomonas putida] &gt;VTQ42740.1 type II secretion system protein XcpQ [Pseudomonas putida]	GO:0015833//peptide transport;GO:0071705//nitrogen compound transport;GO:0045184//establishment of protein localization;GO:0042886//amide transport;GO:0071806//protein transmembrane transport;GO:0071702//organic substance transport;GO:0008104//protein localization;GO:0051179//localization;GO:0046903//secretion;GO:0033036//macromolecule localization;GO:0015031//protein transport;GO:0009306//protei…	GO:0009279//cell outer membrane;GO:0030312//external encapsulating structure;GO:0005575//cellular_component;GO:0030313//cell envelope;GO:0044464//obsolete cell part;GO:0031975//envelope;GO:0044462//obsolete external encapsulating structure part;GO:0019867//outer membrane;GO:0032991//protein-containing complex;GO:0016020//membrane;GO:0015627//type II protein secretion system complex;GO:0071944//ce…	GO:0008565//obsolete protein transporter activity;GO:0005215//transporter activity;GO:0003674//molecular_function;	ko05111(Biofilm formation - Vibrio cholerae);ko03070(Bacterial secretion system)
gene-PP_RS07655	78.8649	148.662	9.06763	0.0609949	-4.03517	2.93809e-10	6.8931e-09	gi|114514191|ref|NC_002947.4|	1688505	1689536	-	1032	PP_RS07655	PP_RS07655	GO:0051234;GO:0003824;GO:0016021;GO:0043167;GO:0097159;GO:0030554;GO:0005623;GO:0071944;GO:0055085;GO:1901265;GO:1990351;GO:0043190;GO:1902494;GO:0035639;GO:0032559;GO:0005575;GO:0044464;GO:0098796;GO:0032553;GO:0098797;GO:0005488;GO:0017111;GO:0008144;GO:0017076;GO:0051179;GO:0016817;GO:0032991;GO:0016887;GO:0097367;GO:1902495;GO:0044425;GO:0005524;GO:0043168;GO:0005215;GO:0016787;GO:0003674;GO:…	K02052	1RNPX	P	sp|P77795|YDCT_ECOLI Uncharacterized ABC transporter ATP-binding protein YdcT OS=Escherichia coli (strain K12) OX=83333 GN=ydcT PE=3 SV=1	WP_010952577.1 MULTISPECIES: ABC transporter ATP-binding protein [Pseudomonas] &gt;AAN67106.1 predicted polyamine ABC transporter, ATP-binding protein [Pseudomonas putida KT2440] &gt;KMU95615.1 polyamine ABC transporter ATP-binding protein [Pseudomonas putida] &gt;KMY36299.1 polyamine ABC transporter ATP-binding protein [Pseudomonas putida] &gt;MBP2839958.1 ABC transporter ATP-binding protein [Ps…	GO:0051234//establishment of localization;GO:0055085//transmembrane transport;GO:0051179//localization;GO:0008150//biological_process;GO:0006810//transport;	GO:0016021//integral component of membrane;GO:0005623//obsolete cell;GO:0071944//cell periphery;GO:1990351//transporter complex;GO:0043190//ATP-binding cassette (ABC) transporter complex;GO:1902494//catalytic complex;GO:0005575//cellular_component;GO:0044464//obsolete cell part;GO:0098796//membrane protein complex;GO:0098797//plasma membrane protein complex;GO:0032991//protein-containing complex;…	GO:0003824//catalytic activity;GO:0043167//ion binding;GO:0097159//organic cyclic compound binding;GO:0030554//adenyl nucleotide binding;GO:1901265//nucleoside phosphate binding;GO:0035639//purine ribonucleoside triphosphate binding;GO:0032559//adenyl ribonucleotide binding;GO:0032553//ribonucleotide binding;GO:0005488//binding;GO:0017111//nucleoside-triphosphatase activity;GO:0008144//obsolete d…	ko02024(Quorum sensing)
gene-PP_RS00340	260.369	50.5149	470.223	9.30859	3.21856	3.54245e-10	8.27534e-09	gi|114514191|ref|NC_002947.4|	76233	77543	-	1311	rsmB	PP_RS00340	GO:1901363;GO:0080090;GO:0005737;GO:0060255;GO:0031326;GO:0008649;GO:0031323;GO:0043170;GO:1903506;GO:0006355;GO:0009451;GO:0050794;GO:0008169;GO:0010467;GO:0006364;GO:0003674;GO:0016740;GO:0071840;GO:0046483;GO:0006139;GO:0003676;GO:0044444;GO:0008150;GO:0008173;GO:0034470;GO:0044260;GO:0001510;GO:0016434;GO:0065007;GO:0019219;GO:0043414;GO:0044238;GO:0051252;GO:0043412;GO:0005829;GO:0016070;GO:…	K03500	1YW0T	J	sp|Q88RR3|RSMB_PSEPK Ribosomal RNA small subunit methyltransferase B OS=Pseudomonas putida (strain ATCC 47054 / DSM 6125 / CFBP 8728 / NCIMB 11950 / KT2440) OX=160488 GN=rsmB PE=3 SV=1	WP_010951473.1 MULTISPECIES: 16S rRNA (cytosine(967)-C(5))-methyltransferase RsmB [Pseudomonas] &gt;Q88RR3.1 RecName: Full=Ribosomal RNA small subunit methyltransferase B; AltName: Full=16S rRNA m5C967 methyltransferase; AltName: Full=rRNA (cytosine-C(5)-)-methyltransferase RsmB [Pseudomonas putida KT2440] &gt;AAN65700.1 Ribosomal RNA small subunit methyltransferase B [Pseudomonas putida KT2440] …	GO:0080090//regulation of primary metabolic process;GO:0060255//regulation of macromolecule metabolic process;GO:0031326//regulation of cellular biosynthetic process;GO:0031323//regulation of cellular metabolic process;GO:0043170//macromolecule metabolic process;GO:1903506//regulation of nucleic acid-templated transcription;GO:0006355//regulation of transcription, DNA-templated;GO:0009451//RNA mo…	GO:0005737//cytoplasm;GO:0044444//obsolete cytoplasmic part;GO:0005829//cytosol;GO:0044464//obsolete cell part;GO:0005575//cellular_component;GO:0005623//obsolete cell;GO:0044424//obsolete intracellular part;GO:0005622//intracellular anatomical structure;	GO:1901363//heterocyclic compound binding;GO:0008649//rRNA methyltransferase activity;GO:0008169//C-methyltransferase activity;GO:0003674//molecular_function;GO:0016740//transferase activity;GO:0003676//nucleic acid binding;GO:0008173//RNA methyltransferase activity;GO:0016434//rRNA (cytosine) methyltransferase activity;GO:0140102//catalytic activity, acting on a rRNA;GO:0008757//S-adenosylmethio…	-
gene-PP_RS10290	3798.46	947.961	6648.96	7.01396	2.81023	4.00865e-10	9.32439e-09	gi|114514191|ref|NC_002947.4|	2245768	2246211	+	444	PP_RS10290	PP_RS10290	-	K04080	1YVGG	O	sp|P96193|IBPB_AZOVI 16 kDa heat shock protein B OS=Azotobacter vinelandii OX=354 GN=ibpB PE=3 SV=1	WP_019437397.1 MULTISPECIES: Hsp20 family protein [Pseudomonas] &gt;HBK51174.1 heat-shock protein [Pseudomonas sp.] &gt;AJA15010.1 heat-shock protein [Pseudomonas putida S12] &gt;AOX10367.1 heat-shock protein [Pseudomonas putida JB] &gt;ERK99213.1 heat shock protein IbpA [Pseudomonas putida LF54] &gt;KMU96564.1 heat-shock protein [Pseudomonas putida]	-	-	-	-
gene-PP_RS20585	551.535	130.862	972.209	7.42927	2.89322	4.18691e-10	9.66127e-09	gi|114514191|ref|NC_002947.4|	4466258	4467619	+	1362	nhaA	PP_RS20585	GO:0005886;GO:0006810;GO:0022857;GO:0008150;GO:0031224;GO:0006885;GO:0055085;GO:0071944;GO:0005623;GO:0055067;GO:0015291;GO:0003674;GO:0022804;GO:0005215;GO:0015297;GO:0044425;GO:0030001;GO:0016021;GO:0065008;GO:0051234;GO:0065007;GO:0098771;GO:0006814;GO:0006812;GO:0042592;GO:0016020;GO:0050801;GO:0051179;GO:0006811;GO:0015672;GO:0048878;GO:0044464;GO:0005575;GO:0055080	K03313	1YY06	P	sp|Q88FW9|NHAA2_PSEPK Na(+)/H(+) antiporter NhaA 2 OS=Pseudomonas putida (strain ATCC 47054 / DSM 6125 / CFBP 8728 / NCIMB 11950 / KT2440) OX=160488 GN=nhaA2 PE=3 SV=1	WP_010954774.1 MULTISPECIES: Na+/H+ antiporter NhaA [Pseudomonas] &gt;Q88FW9.1 RecName: Full=Na(+)/H(+) antiporter NhaA 2; AltName: Full=Sodium/proton antiporter NhaA 2 [Pseudomonas putida KT2440] &gt;HBM67132.1 Na+/H+ antiporter NhaA [Pseudomonas sp.] &gt;AAN69552.1 Na(+)/H(+) antiporter NhaA 2 [Pseudomonas putida KT2440] &gt;AUZ58666.1 Na+/H+ antiporter NhaA type [Pseudomonas sp. XWY-1] &gt;KMU…	GO:0006810//transport;GO:0008150//biological_process;GO:0006885//regulation of pH;GO:0055085//transmembrane transport;GO:0055067//monovalent inorganic cation homeostasis;GO:0030001//metal ion transport;GO:0065008//regulation of biological quality;GO:0051234//establishment of localization;GO:0065007//biological regulation;GO:0098771//inorganic ion homeostasis;GO:0006814//sodium ion transport;GO:00…	GO:0005886//plasma membrane;GO:0031224//intrinsic component of membrane;GO:0071944//cell periphery;GO:0005623//obsolete cell;GO:0044425//obsolete membrane part;GO:0016021//integral component of membrane;GO:0016020//membrane;GO:0044464//obsolete cell part;GO:0005575//cellular_component;	GO:0022857//transmembrane transporter activity;GO:0015291//secondary active transmembrane transporter activity;GO:0003674//molecular_function;GO:0022804//active transmembrane transporter activity;GO:0005215//transporter activity;GO:0015297//antiporter activity;	-
gene-PP_RS04495	3652.56	969.355	6335.77	6.53607	2.70842	4.18897e-10	9.66127e-09	gi|114514191|ref|NC_002947.4|	983631	984056	+	426	ndk	PP_RS04495	GO:0030554;GO:0034641;GO:0009145;GO:1901265;GO:0006165;GO:0018130;GO:1901360;GO:1901135;GO:0009132;GO:0006228;GO:0006241;GO:0004550;GO:0097159;GO:0009163;GO:0006796;GO:0044271;GO:0009208;GO:0071704;GO:0009218;GO:0019693;GO:0072528;GO:0044464;GO:0008144;GO:0015949;GO:0046036;GO:0009152;GO:0009117;GO:0046131;GO:0008150;GO:0016310;GO:0097367;GO:0016772;GO:1901068;GO:0006221;GO:0009209;GO:0009259;GO:…	K00940	1YWQB	F	sp|A5VYT1|NDK_PSEP1 Nucleoside diphosphate kinase OS=Pseudomonas putida (strain ATCC 700007 / DSM 6899 / BCRC 17059 / F1) OX=351746 GN=ndk PE=3 SV=1	WP_003248526.1 MULTISPECIES: nucleoside-diphosphate kinase [Pseudomonas] &gt;A5VYT1.1 RecName: Full=Nucleoside diphosphate kinase; Short=NDK; Short=NDP kinase; AltName: Full=Nucleoside-2-P kinase [Pseudomonas putida F1] &gt;Q88PK1.1 RecName: Full=Nucleoside diphosphate kinase; Short=NDK; Short=NDP kinase; AltName: Full=Nucleoside-2-P kinase [Pseudomonas putida KT2440] &gt;HBK50921.1 nucleoside-di…	GO:0034641//cellular nitrogen compound metabolic process;GO:0009145//purine nucleoside triphosphate biosynthetic process;GO:0006165//nucleoside diphosphate phosphorylation;GO:0018130//heterocycle biosynthetic process;GO:1901360//organic cyclic compound metabolic process;GO:1901135//carbohydrate derivative metabolic process;GO:0009132//nucleoside diphosphate metabolic process;GO:0006228//UTP biosy…	GO:0044464//obsolete cell part;GO:0005737//cytoplasm;GO:0005623//obsolete cell;GO:0005622//intracellular anatomical structure;GO:0044424//obsolete intracellular part;GO:0005575//cellular_component;GO:0044444//obsolete cytoplasmic part;GO:0005829//cytosol;	GO:0030554//adenyl nucleotide binding;GO:1901265//nucleoside phosphate binding;GO:0004550//nucleoside diphosphate kinase activity;GO:0097159//organic cyclic compound binding;GO:0008144//obsolete drug binding;GO:0097367//carbohydrate derivative binding;GO:0016772//transferase activity, transferring phosphorus-containing groups;GO:0005524//ATP binding;GO:0032555//purine ribonucleotide binding;GO:00…	ko04016(MAPK signaling pathway - plant);ko00983(Drug metabolism - other enzymes);ko00240(Pyrimidine metabolism);ko00230(Purine metabolism)
gene-PP_RS10890	504.379	913.095	95.663	0.104768	-3.25473	4.35426e-10	1.00001e-08	gi|114514191|ref|NC_002947.4|	2391472	2393874	+	2403	PP_RS10890	PP_RS10890	-	-	1YXDR	T	sp|Q9HT84|DGCP_PSEAE Diguanylate cyclase DgcP OS=Pseudomonas aeruginosa (strain ATCC 15692 / DSM 22644 / CIP 104116 / JCM 14847 / LMG 12228 / 1C / PRS 101 / PAO1) OX=208964 GN=dgcP PE=1 SV=1	WP_010953097.1 MULTISPECIES: diguanylate cyclase [Pseudomonas] &gt;AAN67711.1 Sensory box protein [Pseudomonas putida KT2440] &gt;KMU96994.1 nucleotide cyclase [Pseudomonas putida] &gt;KMY35719.1 nucleotide cyclase [Pseudomonas putida] &gt;MBP2843435.1 diguanylate cyclase [Pseudomonas sp. PNP] &gt;PXZ47940.1 GGDEF domain-containing protein [Pseudomonas sp. SMT-1]	-	-	-	-
gene-PP_RS14835	60.5118	115.918	5.10557	0.0440446	-4.50489	4.61851e-10	1.05624e-08	gi|114514191|ref|NC_002947.4|	3260241	3260819	-	579	PP_RS14835	PP_RS14835	-	-	1YY41	-	-	WP_010953763.1 MULTISPECIES: hypothetical protein [Pseudomonas] &gt;AAN68465.1 conserved exported protein of unknown function [Pseudomonas putida KT2440] &gt;AFO50360.1 hypothetical protein T1E_4531 [Pseudomonas putida DOT-T1E] &gt;AUZ59639.1 Fap amyloid fibril minor component [Pseudomonas sp. XWY-1] &gt;AYN10610.1 adhesin [Pseudomonas putida] &gt;KMU97859.1 autotransporter adhesin [Pseudomonas p…	-	-	-	-
gene-PP_RS25450	10447.1	1455.41	19438.9	13.3563	3.73945	5.11047e-10	1.16386e-08	gi|114514191|ref|NC_002947.4|	5544435	5544860	-	426	rpsF	PP_RS25450	GO:0048027;GO:0005575;GO:0044464;GO:1990904;GO:0044267;GO:0005488;GO:0003729;GO:0043229;GO:0044271;GO:0071704;GO:0008152;GO:0032991;GO:0006807;GO:0044237;GO:0044445;GO:0097159;GO:0009059;GO:0006412;GO:0043232;GO:0034641;GO:0043043;GO:0043603;GO:0005623;GO:0005622;GO:0043604;GO:0009987;GO:0003723;GO:0015935;GO:0043226;GO:0044422;GO:0044424;GO:0043170;GO:0022626;GO:0044249;GO:0022627;GO:0005198;GO:…	K02990	1YFTN	J	sp|Q48NZ3|RS6_PSE14 30S ribosomal protein S6 OS=Pseudomonas savastanoi pv. phaseolicola (strain 1448A / Race 6) OX=264730 GN=rpsF PE=3 SV=1	PHX33711.1 30S ribosomal protein S6, partial [Pseudomonas syringae pv. syringae]	GO:0044267//cellular protein metabolic process;GO:0044271//cellular nitrogen compound biosynthetic process;GO:0071704//organic substance metabolic process;GO:0008152//metabolic process;GO:0006807//nitrogen compound metabolic process;GO:0044237//cellular metabolic process;GO:0009059//macromolecule biosynthetic process;GO:0006412//translation;GO:0034641//cellular nitrogen compound metabolic process…	GO:0005575//cellular_component;GO:0044464//obsolete cell part;GO:1990904//ribonucleoprotein complex;GO:0043229//intracellular organelle;GO:0032991//protein-containing complex;GO:0044445//obsolete cytosolic part;GO:0043232//intracellular non-membrane-bounded organelle;GO:0005623//obsolete cell;GO:0005622//intracellular anatomical structure;GO:0015935//small ribosomal subunit;GO:0043226//organelle;…	GO:0048027//mRNA 5'-UTR binding;GO:0005488//binding;GO:0003729//mRNA binding;GO:0097159//organic cyclic compound binding;GO:0003723//RNA binding;GO:0005198//structural molecule activity;GO:1901363//heterocyclic compound binding;GO:0070181//small ribosomal subunit rRNA binding;GO:0003674//molecular_function;GO:0003676//nucleic acid binding;GO:0019843//rRNA binding;GO:0003735//structural constituen…	ko03010(Ribosome)
gene-PP_RS07370	3733.96	944.459	6523.47	6.90709	2.78808	5.35762e-10	1.21506e-08	gi|114514191|ref|NC_002947.4|	1627273	1627854	+	582	rpoE	PP_RS07370	GO:0051252;GO:0044238;GO:0016070;GO:0044260;GO:1901576;GO:0019219;GO:0065007;GO:0043254;GO:0006139;GO:0046483;GO:0140110;GO:0003677;GO:0008150;GO:0000990;GO:0003676;GO:0034645;GO:0010467;GO:0003674;GO:0050794;GO:0006355;GO:1903506;GO:0016987;GO:0031326;GO:0044249;GO:0032774;GO:0043170;GO:0031323;GO:0009058;GO:0097659;GO:0006950;GO:1901362;GO:0060255;GO:0051128;GO:0044087;GO:0050896;GO:0019438;GO:…	K03088	1YVAM	K	sp|Q06198|RPSH_PSEAE RNA polymerase sigma-H factor OS=Pseudomonas aeruginosa (strain ATCC 15692 / DSM 22644 / CIP 104116 / JCM 14847 / LMG 12228 / 1C / PRS 101 / PAO1) OX=208964 GN=algU PE=1 SV=1	WP_003252049.1 MULTISPECIES: RNA polymerase sigma factor RpoE [Gammaproteobacteria] &gt;AXQ49485.1 RNA polymerase sigma factor RpoE [Stenotrophomonas rhizophila] &gt;ERT19815.1 RNA polymerase sigma-H factor [Pseudomonas putida SJ3] &gt;ESW40045.1 RNA polymerase sigma factor AlgU [Pseudomonas taiwanensis SJ9] &gt;MBD1552495.1 RNA polymerase sigma factor RpoE [Pseudomonas typographi] &gt;MBD1585585…	GO:0051252//regulation of RNA metabolic process;GO:0044238//primary metabolic process;GO:0016070//RNA metabolic process;GO:0044260//cellular macromolecule metabolic process;GO:1901576//organic substance biosynthetic process;GO:0019219//regulation of nucleobase-containing compound metabolic process;GO:0065007//biological regulation;GO:0043254//regulation of protein-containing complex assembly;GO:0…	GO:0005737//cytoplasm;GO:0044424//obsolete intracellular part;GO:0005622//intracellular anatomical structure;GO:0005623//obsolete cell;GO:0044464//obsolete cell part;GO:0005575//cellular_component;	GO:0140110//transcription regulator activity;GO:0003677//DNA binding;GO:0000990//obsolete transcription factor activity, core RNA polymerase binding;GO:0003676//nucleic acid binding;GO:0003674//molecular_function;GO:0016987//sigma factor activity;GO:1901363//heterocyclic compound binding;GO:0097159//organic cyclic compound binding;GO:0000988//obsolete transcription factor activity, protein bindin…	-
gene-PP_RS05445	410.637	728.162	93.1129	0.127874	-2.96721	5.40574e-10	1.22089e-08	gi|114514191|ref|NC_002947.4|	1191574	1193649	-	2076	PP_RS05445	PP_RS05445	-	K07093	1YW7B	S	-	WP_010952218.1 MULTISPECIES: PhoX family phosphatase [Pseudomonas] &gt;AAN66668.1 putative phosphatase [Pseudomonas putida KT2440] &gt;KMU92803.1 dTDP-glucose 4,6-dehydratase [Pseudomonas putida] &gt;KMY37288.1 dTDP-glucose 4,6-dehydratase [Pseudomonas putida] &gt;MBP2842966.1 PhoX family phosphatase [Pseudomonas sp. PNP] &gt;PXZ54215.1 PhoX family phosphatase [Pseudomonas sp. SMT-1]	-	-	-	-
gene-PP_RS04610	3679.6	960.563	6398.64	6.66135	2.73581	5.86042e-10	1.31811e-08	gi|114514191|ref|NC_002947.4|	1011589	1013172	+	1584	PP_RS04610	PP_RS04610	GO:0017076;GO:0044271;GO:0019003;GO:0016817;GO:0071704;GO:0008152;GO:0006807;GO:0005575;GO:0008135;GO:0044464;GO:0044267;GO:0032553;GO:0003924;GO:0019001;GO:0017111;GO:0005488;GO:0034641;GO:0043043;GO:0043603;GO:0005623;GO:1901265;GO:0043604;GO:0005622;GO:0035639;GO:0003723;GO:0009987;GO:0005525;GO:0043933;GO:0044424;GO:0003824;GO:0043167;GO:0044237;GO:0097159;GO:0009059;GO:0006412;GO:0032549;GO:…	K02837	1YV2Y	J	sp|Q88PH8|RF3_PSEPK Peptide chain release factor 3 OS=Pseudomonas putida (strain ATCC 47054 / DSM 6125 / CFBP 8728 / NCIMB 11950 / KT2440) OX=160488 GN=prfC PE=3 SV=1	WP_003248481.1 MULTISPECIES: peptide chain release factor 3 [Pseudomonas] &gt;Q88PH8.1 RecName: Full=Peptide chain release factor 3; Short=RF-3 [Pseudomonas putida KT2440] &gt;MBS6038282.1 peptide chain release factor 3 [Pseudomonas sp.] &gt;AAN66497.1 Peptide chain release factor 3 [Pseudomonas putida KT2440] &gt;AFK70449.1 peptide chain release factor 3 [Pseudomonas putida ND6] &gt;AFO47665.1 P…	GO:0044271//cellular nitrogen compound biosynthetic process;GO:0071704//organic substance metabolic process;GO:0008152//metabolic process;GO:0006807//nitrogen compound metabolic process;GO:0044267//cellular protein metabolic process;GO:0034641//cellular nitrogen compound metabolic process;GO:0043043//peptide biosynthetic process;GO:0043603//cellular amide metabolic process;GO:0043604//amide biosy…	GO:0005575//cellular_component;GO:0044464//obsolete cell part;GO:0005623//obsolete cell;GO:0005622//intracellular anatomical structure;GO:0044424//obsolete intracellular part;GO:0005737//cytoplasm;GO:0044444//obsolete cytoplasmic part;GO:0005829//cytosol;	GO:0017076//purine nucleotide binding;GO:0019003//GDP binding;GO:0016817//hydrolase activity, acting on acid anhydrides;GO:0008135//translation factor activity, RNA binding;GO:0032553//ribonucleotide binding;GO:0003924//GTPase activity;GO:0019001//guanyl nucleotide binding;GO:0017111//nucleoside-triphosphatase activity;GO:0005488//binding;GO:1901265//nucleoside phosphate binding;GO:0035639//purin…	-
gene-PP_RS02415	2907.63	742.763	5072.51	6.82924	2.77173	6.03541e-10	1.35188e-08	gi|114514191|ref|NC_002947.4|	551053	551688	+	636	rplC	PP_RS02415	GO:0005623;GO:0043603;GO:0043043;GO:0034641;GO:0070925;GO:0044424;GO:0044422;GO:0043933;GO:0043226;GO:0043604;GO:0005622;GO:0009987;GO:0003723;GO:0043232;GO:0006996;GO:0044237;GO:0006412;GO:0044445;GO:0097159;GO:0009059;GO:0022607;GO:0044271;GO:0008152;GO:0022625;GO:0022613;GO:0006807;GO:0032991;GO:0071704;GO:0044464;GO:1990904;GO:0044085;GO:0005575;GO:0005488;GO:0000027;GO:0043229;GO:0044267;GO:…	K02906	1YUTB	J	sp|A5VXP7|RL3_PSEP1 50S ribosomal protein L3 OS=Pseudomonas putida (strain ATCC 700007 / DSM 6899 / BCRC 17059 / F1) OX=351746 GN=rplC PE=3 SV=1	WP_003255486.1 MULTISPECIES: 50S ribosomal protein L3 [Pseudomonas] &gt;A5VXP7.1 RecName: Full=50S ribosomal protein L3 [Pseudomonas putida F1] &gt;B0KK67.1 RecName: Full=50S ribosomal protein L3 [Pseudomonas putida GB-1] &gt;Q88QN5.2 RecName: Full=50S ribosomal protein L3 [Pseudomonas putida KT2440] &gt;MBS6037864.1 50S ribosomal protein L3 [Pseudomonas sp.] &gt;NPA21954.1 50S ribosomal protein …	GO:0043603//cellular amide metabolic process;GO:0043043//peptide biosynthetic process;GO:0034641//cellular nitrogen compound metabolic process;GO:0070925//organelle assembly;GO:0043933//protein-containing complex subunit organization;GO:0043604//amide biosynthetic process;GO:0009987//cellular process;GO:0006996//organelle organization;GO:0044237//cellular metabolic process;GO:0006412//translation…	GO:0005623//obsolete cell;GO:0044424//obsolete intracellular part;GO:0044422//obsolete organelle part;GO:0043226//organelle;GO:0005622//intracellular anatomical structure;GO:0043232//intracellular non-membrane-bounded organelle;GO:0044445//obsolete cytosolic part;GO:0022625//cytosolic large ribosomal subunit;GO:0032991//protein-containing complex;GO:0044464//obsolete cell part;GO:1990904//ribonuc…	GO:0003723//RNA binding;GO:0097159//organic cyclic compound binding;GO:0005488//binding;GO:0003674//molecular_function;GO:0019843//rRNA binding;GO:0003735//structural constituent of ribosome;GO:0003676//nucleic acid binding;GO:1901363//heterocyclic compound binding;GO:0005198//structural molecule activity;	ko03010(Ribosome)
gene-PP_RS13830	641.861	1244.74	38.9858	0.0313205	-4.99675	6.29705e-10	1.40471e-08	gi|114514191|ref|NC_002947.4|	3042906	3043139	+	234	PP_RS13830	PP_RS13830	-	-	-	-	-	WP_010953575.1 MULTISPECIES: hypothetical protein [Pseudomonas] &gt;AAN68263.1 conserved protein of unknown function [Pseudomonas putida KT2440] &gt;KMU98049.1 hypothetical protein AC138_02365 [Pseudomonas putida] &gt;KMY34933.1 hypothetical protein AA993_13635 [Pseudomonas putida] &gt;MBP2838828.1 hypothetical protein [Pseudomonas sp. PNP] &gt;PXZ52980.1 hypothetical protein DM483_02770 [Pseudom…	-	-	-	-
gene-PP_RS22045	1288.73	2250.17	327.288	0.14545	-2.7814	6.36116e-10	1.41322e-08	gi|114514191|ref|NC_002947.4|	4831495	4832025	+	531	PP_RS22045	PP_RS22045	-	K03088	1YYBT	K	sp|P23484|FECI_ECOLI Probable RNA polymerase sigma factor FecI OS=Escherichia coli (strain K12) OX=83333 GN=fecI PE=1 SV=3	WP_010954997.1 MULTISPECIES: RNA polymerase factor sigma-70 [Pseudomonas] &gt;HBK47814.1 RNA polymerase factor sigma-70 [Pseudomonas sp.] &gt;AAN69824.1 alternative sigma factor [Pseudomonas putida KT2440] &gt;ADR59282.1 PfrI [Pseudomonas putida BIRD-1] &gt;AJA12026.1 RNA polymerase sigma70 [Pseudomonas putida S12] &gt;AOX08342.1 RNA polymerase factor sigma-70 [Pseudomonas putida JB]	-	-	-	-
gene-PP_RS08985	263.021	24.4343	501.608	20.5288	4.35958	6.54675e-10	1.44854e-08	gi|114514191|ref|NC_002947.4|	1946555	1947739	-	1185	PP_RS08985	PP_RS08985	-	-	1YUWA	G	sp|O07603|YHFE_BACSU Putative aminopeptidase YhfE OS=Bacillus subtilis (strain 168) OX=224308 GN=yhfE PE=3 SV=1	WP_010952789.1 MULTISPECIES: osmoprotectant NAGGN system M42 family peptidase [Pseudomonas] &gt;AAN67368.1 conserved protein of unknown function [Pseudomonas putida KT2440] &gt;ANC83000.1 peptidase M42 [Pseudomonas putida B6-2] &gt;KMU95819.1 peptidase M42 [Pseudomonas putida] &gt;KMY36544.1 peptidase M42 [Pseudomonas putida] &gt;MBP2840658.1 osmoprotectant NAGGN system M42 family peptidase [Pseu…	-	-	-	-
gene-PP_RS20370	1042.57	1958	127.15	0.0649387	-3.94478	6.69592e-10	1.47554e-08	gi|114514191|ref|NC_002947.4|	4422648	4422947	-	300	PP_RS20370	PP_RS20370	-	-	1YZ29	-	-	WP_049587754.1 MULTISPECIES: hypothetical protein [Pseudomonas] &gt;AMM02980.1 conserved protein of unknown function [Pseudomonas putida KT2440] &gt;KMU94676.1 hypothetical protein AC138_17800 [Pseudomonas putida] &gt;KMY31150.1 hypothetical protein AA993_19990 [Pseudomonas putida] &gt;PXZ46779.1 hypothetical protein DM483_22770 [Pseudomonas sp. SMT-1] &gt;QDW57254.1 hypothetical protein FFH79_01…	-	-	-	-
gene-PP_RS05710	4016.2	1056.07	6976.33	6.60593	2.72376	6.79235e-10	1.49076e-08	gi|114514191|ref|NC_002947.4|	1253461	1255500	-	2040	metG	PP_RS05710	GO:0071704;GO:0006520;GO:0043169;GO:0006082;GO:0006807;GO:0008152;GO:0044271;GO:0017076;GO:0046914;GO:0044281;GO:0032553;GO:0044267;GO:0005488;GO:0008144;GO:0005575;GO:0006725;GO:0140101;GO:0044464;GO:0035639;GO:0003723;GO:0009987;GO:0006399;GO:1901360;GO:0005622;GO:0043604;GO:0044424;GO:0008270;GO:0034660;GO:0032559;GO:0034641;GO:0043043;GO:0030554;GO:1901265;GO:0005623;GO:0043603;GO:0006412;GO:…	K01874	1YX8B	J	sp|Q88NV7|SYM_PSEPK Methionine--tRNA ligase OS=Pseudomonas putida (strain ATCC 47054 / DSM 6125 / CFBP 8728 / NCIMB 11950 / KT2440) OX=160488 GN=metG PE=3 SV=1	WP_010952262.1 MULTISPECIES: methionine--tRNA ligase [Pseudomonas] &gt;Q88NV7.1 RecName: Full=Methionine--tRNA ligase; AltName: Full=Methionyl-tRNA synthetase; Short=MetRS [Pseudomonas putida KT2440] &gt;AAN66722.1 Methionine--tRNA ligase [Pseudomonas putida KT2440] &gt;KMU92858.1 methionine--tRNA ligase [Pseudomonas putida] &gt;KMY37343.1 methionine--tRNA ligase [Pseudomonas putida] &gt;MBP28425…	GO:0071704//organic substance metabolic process;GO:0006520//cellular amino acid metabolic process;GO:0006082//organic acid metabolic process;GO:0006807//nitrogen compound metabolic process;GO:0008152//metabolic process;GO:0044271//cellular nitrogen compound biosynthetic process;GO:0044281//small molecule metabolic process;GO:0044267//cellular protein metabolic process;GO:0006725//cellular aromati…	GO:0005575//cellular_component;GO:0044464//obsolete cell part;GO:0005622//intracellular anatomical structure;GO:0044424//obsolete intracellular part;GO:0005623//obsolete cell;GO:0005737//cytoplasm;GO:0044444//obsolete cytoplasmic part;GO:0005829//cytosol;	GO:0043169//cation binding;GO:0017076//purine nucleotide binding;GO:0046914//transition metal ion binding;GO:0032553//ribonucleotide binding;GO:0005488//binding;GO:0008144//obsolete drug binding;GO:0140101//catalytic activity, acting on a tRNA;GO:0035639//purine ribonucleoside triphosphate binding;GO:0003723//RNA binding;GO:0008270//zinc ion binding;GO:0032559//adenyl ribonucleotide binding;GO:00…	ko00970(Aminoacyl-tRNA biosynthesis);ko00450(Selenocompound metabolism)
gene-PP_RS22650	510.087	904.434	115.741	0.127971	-2.96611	7.63558e-10	1.66909e-08	gi|114514191|ref|NC_002947.4|	4952740	4954431	-	1692	PP_RS22650	PP_RS22650	-	-	1YW8U	T	sp|Q04942|AFSQ1_STRCO Transcriptional regulatory protein AfsQ1 OS=Streptomyces coelicolor (strain ATCC BAA-471 / A3(2) / M145) OX=100226 GN=afsQ1 PE=1 SV=2	WP_010955086.1 MULTISPECIES: fused response regulator/phosphatase [Pseudomonas] &gt;AAN69941.1 Sensor histidine kinase/response regulator [Pseudomonas putida KT2440] &gt;AVD91602.1 fused response regulator/phosphatase [Pseudomonas sp. SWI36] &gt;KMU96760.1 chemotaxis protein CheY [Pseudomonas putida] &gt;KMY30008.1 chemotaxis protein CheY [Pseudomonas putida] &gt;MBP2841348.1 fused response regul…	-	-	-	-
gene-PP_RS12010	7735.45	2089.22	13381.7	6.4051	2.67922	7.69921e-10	1.67627e-08	gi|114514191|ref|NC_002947.4|	2626934	2628247	+	1314	tig	PP_RS12010	GO:0051301;GO:0042886;GO:0043170;GO:0043335;GO:0071705;GO:0015833;GO:0045184;GO:0006464;GO:0005737;GO:0050896;GO:0007049;GO:0019538;GO:0006950;GO:0051083;GO:0005515;GO:0140096;GO:0044260;GO:0033036;GO:1901564;GO:0005829;GO:0043021;GO:0044238;GO:0043412;GO:0006458;GO:0003674;GO:0018208;GO:0008150;GO:0043022;GO:0044444;GO:0006810;GO:0018193;GO:0005575;GO:0044464;GO:0044267;GO:0005488;GO:0051179;GO:…	K03545	1YUWV	D	sp|Q88KJ1|TIG_PSEPK Trigger factor OS=Pseudomonas putida (strain ATCC 47054 / DSM 6125 / CFBP 8728 / NCIMB 11950 / KT2440) OX=160488 GN=tig PE=3 SV=2	WP_014753846.1 MULTISPECIES: trigger factor [Pseudomonas] &gt;Q88KJ1.2 RecName: Full=Trigger factor; Short=TF; AltName: Full=PPIase [Pseudomonas putida KT2440] &gt;HBM66025.1 trigger factor [Pseudomonas sp.] &gt;AFK67444.1 trigger factor [Pseudomonas putida ND6] &gt;AJA15296.1 trigger factor [Pseudomonas putida S12] &gt;ANI04417.1 trigger factor [Pseudomonas putida SJTE-1] &gt;AUZ60190.1 Cell div…	GO:0051301//cell division;GO:0042886//amide transport;GO:0043170//macromolecule metabolic process;GO:0043335//protein unfolding;GO:0071705//nitrogen compound transport;GO:0015833//peptide transport;GO:0045184//establishment of protein localization;GO:0006464//cellular protein modification process;GO:0050896//response to stimulus;GO:0007049//cell cycle;GO:0019538//protein metabolic process;GO:0006…	GO:0005737//cytoplasm;GO:0005829//cytosol;GO:0044444//obsolete cytoplasmic part;GO:0005575//cellular_component;GO:0044464//obsolete cell part;GO:0005623//obsolete cell;GO:0005622//intracellular anatomical structure;GO:0044424//obsolete intracellular part;	GO:0005515//protein binding;GO:0140096//catalytic activity, acting on a protein;GO:0043021//ribonucleoprotein complex binding;GO:0003674//molecular_function;GO:0043022//ribosome binding;GO:0005488//binding;GO:0016853//isomerase activity;GO:0016859//cis-trans isomerase activity;GO:0003824//catalytic activity;GO:0003755//peptidyl-prolyl cis-trans isomerase activity;GO:0042802//identical protein bin…	-
gene-PP_RS13360	137.681	251.403	23.958	0.0952971	-3.39142	7.75871e-10	1.6825e-08	gi|114514191|ref|NC_002947.4|	2907354	2908694	-	1341	PP_RS13360	PP_RS13360	-	K12537	1YX7C	M	sp|Q03025|APRE_PSEAE Alkaline protease secretion protein AprE OS=Pseudomonas aeruginosa (strain ATCC 15692 / DSM 22644 / CIP 104116 / JCM 14847 / LMG 12228 / 1C / PRS 101 / PAO1) OX=208964 GN=aprE PE=3 SV=2	WP_010953486.1 MULTISPECIES: HlyD family type I secretion periplasmic adaptor subunit [Pseudomonas] &gt;HBM64045.1 HlyD family type I secretion periplasmic adaptor subunit [Pseudomonas sp.] &gt;AAN68168.1 Metalloprotease secretion protein [Pseudomonas putida KT2440] &gt;AVD95120.1 HlyD family type I secretion periplasmic adaptor subunit [Pseudomonas sp. SWI36] &gt;KMU96043.1 hemolysin D [Pseudomo…	-	-	-	-
gene-PP_RS02465	2134.85	554.933	3714.77	6.6941	2.74289	7.81388e-10	1.68774e-08	gi|114514191|ref|NC_002947.4|	555684	556052	+	369	rplN	PP_RS02465	GO:0005198;GO:0044249;GO:0022626;GO:0043170;GO:0009058;GO:0019538;GO:0044391;GO:0005737;GO:1901363;GO:0044238;GO:0006518;GO:1901564;GO:0015934;GO:0005829;GO:0044260;GO:1901576;GO:1901566;GO:0003735;GO:0019843;GO:0043228;GO:0008150;GO:0003676;GO:0044444;GO:0034645;GO:0005840;GO:0003674;GO:0044446;GO:0010467;GO:0043229;GO:0005488;GO:0044267;GO:1990904;GO:0044464;GO:0005575;GO:0032991;GO:0006807;GO:…	K02874	1YQ8D	J	sp|Q48D46|RL14_PSE14 50S ribosomal protein L14 OS=Pseudomonas savastanoi pv. phaseolicola (strain 1448A / Race 6) OX=264730 GN=rplN PE=3 SV=1	WP_002555479.1 MULTISPECIES: 50S ribosomal protein L14 [Pseudomonas] &gt;A5VXQ7.1 RecName: Full=50S ribosomal protein L14 [Pseudomonas putida F1] &gt;B0KK77.1 RecName: Full=50S ribosomal protein L14 [Pseudomonas putida GB-1] &gt;C3K2W6.1 RecName: Full=50S ribosomal protein L14 [Pseudomonas fluorescens SBW25] &gt;Q3K5Z8.1 RecName: Full=50S ribosomal protein L14 [Pseudomonas fluorescens Pf0-1] &gt;…	GO:0044249//cellular biosynthetic process;GO:0043170//macromolecule metabolic process;GO:0009058//biosynthetic process;GO:0019538//protein metabolic process;GO:0044238//primary metabolic process;GO:0006518//peptide metabolic process;GO:1901564//organonitrogen compound metabolic process;GO:0044260//cellular macromolecule metabolic process;GO:1901576//organic substance biosynthetic process;GO:19015…	GO:0022626//cytosolic ribosome;GO:0044391//ribosomal subunit;GO:0005737//cytoplasm;GO:0015934//large ribosomal subunit;GO:0005829//cytosol;GO:0043228//non-membrane-bounded organelle;GO:0044444//obsolete cytoplasmic part;GO:0005840//ribosome;GO:0044446//obsolete intracellular organelle part;GO:0043229//intracellular organelle;GO:1990904//ribonucleoprotein complex;GO:0044464//obsolete cell part;GO:…	GO:0005198//structural molecule activity;GO:1901363//heterocyclic compound binding;GO:0003735//structural constituent of ribosome;GO:0019843//rRNA binding;GO:0003676//nucleic acid binding;GO:0003674//molecular_function;GO:0005488//binding;GO:0070180//large ribosomal subunit rRNA binding;GO:0097159//organic cyclic compound binding;GO:0003723//RNA binding;	ko03010(Ribosome)
gene-PP_RS01410	1038.06	270.946	1805.18	6.66252	2.73607	8.00372e-10	1.72191e-08	gi|114514191|ref|NC_002947.4|	324715	326034	+	1320	PP_RS01410	PP_RS01410	-	-	1YV57	M	sp|P32722|PORD_PSEAE Porin D OS=Pseudomonas aeruginosa (strain ATCC 15692 / DSM 22644 / CIP 104116 / JCM 14847 / LMG 12228 / 1C / PRS 101 / PAO1) OX=208964 GN=oprD PE=1 SV=1	WP_003255784.1 MULTISPECIES: OprD family porin [Pseudomonas] &gt;HBK51565.1 outer membrane porin, OprD family [Pseudomonas sp.] &gt;AAN65899.1 outer-membrane porin D [Pseudomonas putida KT2440] &gt;ABQ76458.1 outer membrane porin [Pseudomonas putida F1] &gt;ADR57998.1 OprQ [Pseudomonas putida BIRD-1] &gt;AFK69756.1 outer membrane porin [Pseudomonas putida ND6]	-	-	-	-
gene-PP_RS16385	927.48	1650.25	204.711	0.124048	-3.01103	8.20759e-10	1.75882e-08	gi|114514191|ref|NC_002947.4|	3557702	3559123	+	1422	PP_RS16385	PP_RS16385	-	K03606	1YVJS	M	sp|Q56770|GUMD_XANCE UDP-glucose:undecaprenyl-phosphate glucose-1-phosphate transferase OS=Xanthomonas campestris pv. campestris OX=340 GN=gumD PE=1 SV=1	WP_010954031.1 MULTISPECIES: undecaprenyl-phosphate glucose phosphotransferase [Pseudomonas] &gt;AAN68750.1 putative Sugar transferase [Pseudomonas putida KT2440] &gt;KMU94549.1 sugar transferase [Pseudomonas putida] &gt;KMY34105.1 sugar transferase [Pseudomonas putida] &gt;MBP2841043.1 undecaprenyl-phosphate glucose phosphotransferase [Pseudomonas sp. PNP] &gt;PXZ46143.1 undecaprenyl-phosphate g…	-	-	-	ko05111(Biofilm formation - Vibrio cholerae)
gene-PP_RS20865	15285.8	4067.46	26504.2	6.51617	2.70402	8.37666e-10	1.78801e-08	gi|114514191|ref|NC_002947.4|	4522152	4524377	+	2226	PP_RS20865	PP_RS20865	-	K00031	1YWIP	C	sp|P16100|IDH_AZOVI Isocitrate dehydrogenase [NADP] OS=Azotobacter vinelandii OX=354 GN=icd PE=1 SV=5	WP_010954815.1 MULTISPECIES: NADP-dependent isocitrate dehydrogenase [Pseudomonas] &gt;AAN69606.1 isocitrate dehydrogenase [Pseudomonas putida KT2440] &gt;AUZ58637.1 Isocitrate dehydrogenase/Monomeric isocitrate dehydrogenase [Pseudomonas sp. XWY-1] &gt;AVD91218.1 NADP-dependent isocitrate dehydrogenase [Pseudomonas sp. SWI36] &gt;KMU94605.1 isocitrate dehydrogenase [Pseudomonas putida] &gt;KMY31…	-	-	-	ko05230(Central carbon metabolism in cancer);ko04146(Peroxisome);ko00720(Carbon fixation pathways in prokaryotes);ko00480(Glutathione metabolism);ko00020(Citrate cycle (TCA cycle))
gene-PP_RS09225	1872.47	476.472	3268.46	6.8597	2.77815	8.64073e-10	1.83717e-08	gi|114514191|ref|NC_002947.4|	2014045	2015487	-	1443	PP_RS09225	PP_RS09225	-	-	COG2340	S	-	WP_010952831.1 MULTISPECIES: DUF4214 domain-containing protein [Pseudomonas] &gt;AAN67414.1 conserved hypothetical protein [Pseudomonas putida KT2440] &gt;KMU95864.1 hemolysin [Pseudomonas putida] &gt;KMY36004.1 hemolysin [Pseudomonas putida] &gt;MBP2840612.1 DUF4214 domain-containing protein [Pseudomonas sp. PNP] &gt;PXZ48997.1 DUF4214 domain-containing protein [Pseudomonas sp. SMT-1]	-	-	-	-
gene-PP_RS02485	1466.45	385.049	2547.84	6.61692	2.72616	8.6861e-10	1.83963e-08	gi|114514191|ref|NC_002947.4|	557466	557858	+	393	rpsH	PP_RS02485	GO:0006996;GO:0043232;GO:0009059;GO:0044237;GO:0010468;GO:0005623;GO:0043603;GO:0043043;GO:0044424;GO:0044422;GO:0043226;GO:0051171;GO:0003723;GO:0009987;GO:0005622;GO:0043604;GO:1990904;GO:0019222;GO:0005575;GO:0044085;GO:0005488;GO:0044267;GO:0032991;GO:0006807;GO:0008152;GO:0050789;GO:0042274;GO:1901566;GO:0044238;GO:0005829;GO:0031329;GO:0034645;GO:0010467;GO:0003674;GO:0003735;GO:0019843;GO:…	K02994	1YYIV	J	sp|A5VXR1|RS8_PSEP1 30S ribosomal protein S8 OS=Pseudomonas putida (strain ATCC 700007 / DSM 6899 / BCRC 17059 / F1) OX=351746 GN=rpsH PE=3 SV=1	WP_003255471.1 MULTISPECIES: 30S ribosomal protein S8 [Gammaproteobacteria] &gt;A5VXR1.1 RecName: Full=30S ribosomal protein S8 [Pseudomonas putida F1] &gt;B0KK81.1 RecName: Full=30S ribosomal protein S8 [Pseudomonas putida GB-1] &gt;Q88QM1.1 RecName: Full=30S ribosomal protein S8 [Pseudomonas putida KT2440] &gt;ERT17397.1 30S ribosomal protein S8 [Pseudomonas putida SJ3] &gt;MBO9552829.1 30S rib…	GO:0006996//organelle organization;GO:0009059//macromolecule biosynthetic process;GO:0044237//cellular metabolic process;GO:0010468//regulation of gene expression;GO:0043603//cellular amide metabolic process;GO:0043043//peptide biosynthetic process;GO:0051171//regulation of nitrogen compound metabolic process;GO:0009987//cellular process;GO:0043604//amide biosynthetic process;GO:0019222//regulati…	GO:0043232//intracellular non-membrane-bounded organelle;GO:0005623//obsolete cell;GO:0044424//obsolete intracellular part;GO:0044422//obsolete organelle part;GO:0043226//organelle;GO:0005622//intracellular anatomical structure;GO:1990904//ribonucleoprotein complex;GO:0005575//cellular_component;GO:0032991//protein-containing complex;GO:0005829//cytosol;GO:0044444//obsolete cytoplasmic part;GO:00…	GO:0003723//RNA binding;GO:0005488//binding;GO:0003674//molecular_function;GO:0003735//structural constituent of ribosome;GO:0019843//rRNA binding;GO:1901363//heterocyclic compound binding;GO:0097159//organic cyclic compound binding;GO:0003676//nucleic acid binding;GO:0005198//structural molecule activity;	ko03010(Ribosome)
gene-PP_RS01895	175.569	318.071	33.0674	0.103962	-3.26587	8.89473e-10	1.87651e-08	gi|114514191|ref|NC_002947.4|	435649	436167	+	519	PP_RS01895	PP_RS01895	-	-	1YX40	E	-	WP_010951709.1 MULTISPECIES: glycine cleavage system protein R [Pseudomonas] &gt;AAN65988.1 ACT domain protein [Pseudomonas putida KT2440] &gt;AUZ56987.1 Glycine cleavage system transcriptional antiactivator GcvR [Pseudomonas sp. XWY-1] &gt;AVD92675.1 glycine cleavage system protein R [Pseudomonas sp. SWI36] &gt;KMU96078.1 glycine cleavage system protein R [Pseudomonas putida] &gt;KMY37884.1 glyc…	-	-	-	-
gene-PP_RS00815	1563.58	416.429	2710.74	6.50948	2.70254	9.04584e-10	1.90102e-08	gi|114514191|ref|NC_002947.4|	168404	169585	+	1182	PP_RS00815	PP_RS00815	-	K00252	1YWNP	C	sp|Q2KHZ9|GCDH_BOVIN Glutaryl-CoA dehydrogenase, mitochondrial OS=Bos taurus OX=9913 GN=GCDH PE=2 SV=1	WP_010951547.1 MULTISPECIES: acyl-CoA dehydrogenase [Pseudomonas] &gt;AAN65791.1 glutaryl-CoA dehydrogenase [Pseudomonas putida KT2440] &gt;KMU92898.1 acyl-CoA dehydrogenase [Pseudomonas putida] &gt;KMY38621.1 acyl-CoA dehydrogenase [Pseudomonas putida] &gt;MBP2839992.1 acyl-CoA dehydrogenase [Pseudomonas sp. PNP] &gt;PXZ49459.1 acyl-CoA dehydrogenase [Pseudomonas sp. SMT-1]	-	-	-	ko00380(Tryptophan metabolism);ko00362(Benzoate degradation);ko00310(Lysine degradation);ko00071(Fatty acid degradation)
gene-PP_RS22050	1151.86	2009.28	294.429	0.146534	-2.77069	9.73462e-10	2.03549e-08	gi|114514191|ref|NC_002947.4|	4832177	4833190	-	1014	PP_RS22050	PP_RS22050	-	-	1S2ID	J	sp|Q9UUE3|YNZ6_SCHPO Putative lysine N-acyltransferase C17G9.06c OS=Schizosaccharomyces pombe (strain 972 / ATCC 24843) OX=284812 GN=SPBC17G9.06c PE=3 SV=1	WP_014590234.1 MULTISPECIES: acetyltransferase [Pseudomonas] &gt;AAN69825.2 hydroxyproline acetylase [Pseudomonas putida KT2440] &gt;ADR59281.1 Siderophore biosynthesis protein [Pseudomonas putida BIRD-1] &gt;AJA12027.1 acetyltransferase [Pseudomonas putida S12] &gt;AUZ58290.1 Hypothetical protein PRJ_1683 [Pseudomonas sp. XWY-1] &gt;KMU93515.1 acetyltransferase [Pseudomonas putida]	-	-	-	-
gene-PP_RS02365	3874.88	732.452	7017.31	9.58057	3.26011	9.76046e-10	2.03549e-08	gi|114514191|ref|NC_002947.4|	535566	536261	+	696	rplA	PP_RS02365	GO:0009889;GO:0006417;GO:0044445;GO:0097159;GO:0006412;GO:0032268;GO:0090304;GO:2000112;GO:0034641;GO:0034248;GO:0043933;GO:0034660;GO:0070925;GO:0006446;GO:2000113;GO:1901360;GO:0010608;GO:0044464;GO:0043229;GO:0000027;GO:0042254;GO:0006396;GO:0010556;GO:0044271;GO:0022607;GO:0022625;GO:0022613;GO:0071704;GO:0044260;GO:0034470;GO:0065003;GO:1901576;GO:0065007;GO:0034622;GO:0006518;GO:1901564;GO:…	K02863	1YWP0	J	sp|A5VXN7|RL1_PSEP1 50S ribosomal protein L1 OS=Pseudomonas putida (strain ATCC 700007 / DSM 6899 / BCRC 17059 / F1) OX=351746 GN=rplA PE=3 SV=1	SPO53030.1 protein of unknown function [Pseudomonas sp. JV551A1] &gt;SPO58940.1 protein of unknown function [Pseudomonas inefficax]	GO:0009889//regulation of biosynthetic process;GO:0006417//regulation of translation;GO:0006412//translation;GO:0032268//regulation of cellular protein metabolic process;GO:0090304//nucleic acid metabolic process;GO:2000112//regulation of cellular macromolecule biosynthetic process;GO:0034641//cellular nitrogen compound metabolic process;GO:0034248//regulation of cellular amide metabolic process;…	GO:0044445//obsolete cytosolic part;GO:0044464//obsolete cell part;GO:0043229//intracellular organelle;GO:0022625//cytosolic large ribosomal subunit;GO:0005840//ribosome;GO:0044446//obsolete intracellular organelle part;GO:0043228//non-membrane-bounded organelle;GO:0022626//cytosolic ribosome;GO:0005737//cytoplasm;GO:0043232//intracellular non-membrane-bounded organelle;GO:0005623//obsolete cell;…	GO:0097159//organic cyclic compound binding;GO:0003676//nucleic acid binding;GO:0000049//tRNA binding;GO:0005198//structural molecule activity;GO:0003723//RNA binding;GO:0005488//binding;GO:0003674//molecular_function;GO:0003735//structural constituent of ribosome;GO:0019843//rRNA binding;GO:1901363//heterocyclic compound binding;	ko03010(Ribosome)
gene-PP_RS06485	4214.06	1144.99	7283.13	6.36087	2.66922	1.01655e-09	2.11187e-08	gi|114514191|ref|NC_002947.4|	1427846	1429483	+	1638	mqo	PP_RS06485	GO:0072350;GO:0006099;GO:0044281;GO:0052589;GO:0017144;GO:0008152;GO:0006101;GO:0071704;GO:0009060;GO:0006082;GO:0016999;GO:0044238;GO:0045333;GO:0016615;GO:0044237;GO:0003824;GO:0016491;GO:0016901;GO:0006091;GO:0043436;GO:0055114;GO:0009987;GO:0008924;GO:0008150;GO:0016614;GO:0015980;GO:0019752;GO:0003674	K00116	1YXW4	C	sp|Q88NF9|MQO2_PSEPK Probable malate:quinone oxidoreductase 2 OS=Pseudomonas putida (strain ATCC 47054 / DSM 6125 / CFBP 8728 / NCIMB 11950 / KT2440) OX=160488 GN=mqo2 PE=3 SV=1	WP_010952387.1 MULTISPECIES: malate dehydrogenase (quinone) [Pseudomonas] &gt;KMY36802.1 malate:quinone oxidoreductase [Pseudomonas putida] &gt;MBP2843878.1 malate dehydrogenase (quinone) [Pseudomonas sp. PNP] &gt;PXZ45457.1 malate dehydrogenase (quinone) [Pseudomonas sp. SMT-1] &gt;QDW56574.1 malate dehydrogenase (quinone) [Pseudomonas sp. KBS0802] &gt;SKC21018.1 malate dehydrogenase (quinone) […	GO:0072350//tricarboxylic acid metabolic process;GO:0006099//tricarboxylic acid cycle;GO:0044281//small molecule metabolic process;GO:0017144//xenobiotic metabolic process;GO:0008152//metabolic process;GO:0006101//citrate metabolic process;GO:0071704//organic substance metabolic process;GO:0009060//aerobic respiration;GO:0006082//organic acid metabolic process;GO:0016999//antibiotic metabolic pro…	-	GO:0052589//malate dehydrogenase (menaquinone) activity;GO:0016615//malate dehydrogenase activity;GO:0003824//catalytic activity;GO:0016491//oxidoreductase activity;GO:0016901//oxidoreductase activity, acting on the CH-OH group of donors, quinone or similar compound as acceptor;GO:0008924//malate dehydrogenase (quinone) activity;GO:0016614//oxidoreductase activity, acting on CH-OH group of donors…	ko00620(Pyruvate metabolism);ko00020(Citrate cycle (TCA cycle))
gene-PP_RS06415	1098.08	285.476	1910.68	6.69296	2.74264	1.04414e-09	2.16093e-08	gi|114514191|ref|NC_002947.4|	1414728	1415615	+	888	dapA	PP_RS06415	GO:1901605;GO:0019877;GO:0005575;GO:0016835;GO:0044464;GO:0044281;GO:0005488;GO:0044283;GO:0046451;GO:0071704;GO:0006520;GO:0006082;GO:0006807;GO:0008152;GO:0046394;GO:0043436;GO:0003824;GO:0006553;GO:0044237;GO:0009085;GO:0005623;GO:0042802;GO:0009987;GO:0005622;GO:0044424;GO:0044249;GO:0005737;GO:1901607;GO:0009089;GO:0043650;GO:0009058;GO:0016836;GO:0005515;GO:1901566;GO:0043648;GO:1901576;GO:…	K01714	1YWXI	E	sp|B1JDB7|DAPA_PSEPW 4-hydroxy-tetrahydrodipicolinate synthase OS=Pseudomonas putida (strain W619) OX=390235 GN=dapA PE=3 SV=1	WP_003254739.1 MULTISPECIES: 4-hydroxy-tetrahydrodipicolinate synthase [Pseudomonas] &gt;MPT08372.1 4-hydroxy-tetrahydrodipicolinate synthase [Pseudomonas sp.] &gt;AAN66861.1 4-hydroxy-tetrahydrodipicolinate synthase [Pseudomonas putida KT2440] &gt;ABQ77428.1 dihydrodipicolinate synthase [Pseudomonas putida F1] &gt;ADR58955.1 DapA_2 [Pseudomonas putida BIRD-1] &gt;AFK70849.1 dihydrodipicolinate s…	GO:1901605//alpha-amino acid metabolic process;GO:0019877//diaminopimelate biosynthetic process;GO:0044281//small molecule metabolic process;GO:0044283//small molecule biosynthetic process;GO:0046451//diaminopimelate metabolic process;GO:0071704//organic substance metabolic process;GO:0006520//cellular amino acid metabolic process;GO:0006082//organic acid metabolic process;GO:0006807//nitrogen co…	GO:0005575//cellular_component;GO:0044464//obsolete cell part;GO:0005623//obsolete cell;GO:0005622//intracellular anatomical structure;GO:0044424//obsolete intracellular part;GO:0005737//cytoplasm;GO:0005829//cytosol;GO:0044444//obsolete cytoplasmic part;	GO:0016835//carbon-oxygen lyase activity;GO:0005488//binding;GO:0003824//catalytic activity;GO:0042802//identical protein binding;GO:0016836//hydro-lyase activity;GO:0005515//protein binding;GO:0003674//molecular_function;GO:0016829//lyase activity;GO:0008840//4-hydroxy-tetrahydrodipicolinate synthase activity;	ko00300(Lysine biosynthesis);ko00261(Monobactam biosynthesis)
gene-PP_RS23455	369.011	78.5124	659.51	8.40007	3.0704	1.05183e-09	2.16861e-08	gi|114514191|ref|NC_002947.4|	5118227	5119567	+	1341	PP_RS23455	PP_RS23455	-	-	1YX8Q	T	sp|Q04804|PFES_PSEAE Sensor protein PfeS OS=Pseudomonas aeruginosa (strain ATCC 15692 / DSM 22644 / CIP 104116 / JCM 14847 / LMG 12228 / 1C / PRS 101 / PAO1) OX=208964 GN=pfeS PE=1 SV=2	WP_010955190.1 MULTISPECIES: HAMP domain-containing histidine kinase [Pseudomonas] &gt;AAN70079.1 Sensor histidine kinase [Pseudomonas putida KT2440] &gt;KMU96408.1 histidine kinase [Pseudomonas putida] &gt;KMY28674.1 histidine kinase [Pseudomonas putida] &gt;MBP2841430.1 HAMP domain-containing histidine kinase [Pseudomonas sp. PNP] &gt;PXZ48505.1 sensor histidine kinase [Pseudomonas sp. SMT-1]	-	-	-	-
gene-PP_RS15360	303.432	537.771	69.0936	0.128481	-2.96037	1.34471e-09	2.7602e-08	gi|114514191|ref|NC_002947.4|	3365333	3366334	+	1002	PP_RS15360	PP_RS15360	-	-	1RPRD	C	sp|K4BW79|ENOX_SOLLC 2-methylene-furan-3-one reductase OS=Solanum lycopersicum OX=4081 GN=EO PE=1 SV=1	WP_010953862.1 MULTISPECIES: zinc-dependent alcohol dehydrogenase family protein [Pseudomonas] &gt;AAN68570.1 Alcohol dehydrogenase, zinc-containing [Pseudomonas putida KT2440] &gt;KMU97761.1 quinone oxidoreductase [Pseudomonas putida] &gt;KMY35223.1 quinone oxidoreductase [Pseudomonas putida] &gt;MBP2840920.1 zinc-dependent alcohol dehydrogenase family protein [Pseudomonas sp. PNP] &gt;PXZ53275.…	-	-	-	-
gene-PP_RS17940	319.178	566.167	72.1887	0.127504	-2.97138	1.34891e-09	2.7602e-08	gi|114514191|ref|NC_002947.4|	3905516	3907690	+	2175	nrfB	PP_RS17940	GO:0005886;GO:0044425;GO:0005575;GO:0005623;GO:0071944;GO:0044464;GO:0016020;GO:0031224;GO:0016021	K11740	1YXH6	M	sp|P0AFA6|NFRB_ECO57 Bacteriophage N4 adsorption protein B OS=Escherichia coli O157:H7 OX=83334 GN=nfrB PE=3 SV=1	WP_010954314.1 MULTISPECIES: phage adsorption protein NrfB [Pseudomonas] &gt;AAN69050.1 bacteriophage N4 receptor, inner membrane subunit [Pseudomonas putida KT2440] &gt;KMU94782.1 bacteriophage N4 adsorption protein B [Pseudomonas putida] &gt;KMY34389.1 bacteriophage N4 adsorption protein B [Pseudomonas putida] &gt;MBP2841479.1 phage adsorption protein NrfB [Pseudomonas sp. PNP] &gt;PXZ47662.1 p…	-	GO:0005886//plasma membrane;GO:0044425//obsolete membrane part;GO:0005575//cellular_component;GO:0005623//obsolete cell;GO:0071944//cell periphery;GO:0044464//obsolete cell part;GO:0016020//membrane;GO:0031224//intrinsic component of membrane;GO:0016021//integral component of membrane;	-	-
gene-PP_RS24635	4733.45	1285.22	8181.68	6.36597	2.67038	1.35487e-09	2.762e-08	gi|114514191|ref|NC_002947.4|	5368706	5371927	-	3222	carB	PP_RS24635	GO:1901137;GO:1901566;GO:0009084;GO:0016884;GO:1901659;GO:0019856;GO:0008652;GO:0005829;GO:0043168;GO:0044238;GO:0055086;GO:0009116;GO:0003674;GO:0009156;GO:0004087;GO:0044444;GO:0006139;GO:0009064;GO:0046483;GO:0046390;GO:0009165;GO:1901363;GO:0036094;GO:0000166;GO:0019438;GO:0009260;GO:0019627;GO:0009130;GO:1901607;GO:1901657;GO:0009058;GO:0046872;GO:1901362;GO:0043436;GO:0006213;GO:0003824;GO:…	K01955	1YXIR	F	sp|Q88DU6|CARB_PSEPK Carbamoyl-phosphate synthase large chain OS=Pseudomonas putida (strain ATCC 47054 / DSM 6125 / CFBP 8728 / NCIMB 11950 / KT2440) OX=160488 GN=carB PE=3 SV=2	WP_010955363.1 MULTISPECIES: carbamoyl-phosphate synthase large subunit [Pseudomonas] &gt;Q88DU6.2 RecName: Full=Carbamoyl-phosphate synthase large chain; AltName: Full=Carbamoyl-phosphate synthetase ammonia chain [Pseudomonas putida KT2440] &gt;AJA14298.1 carbamoyl phosphate synthase large subunit [Pseudomonas putida S12] &gt;AOX11118.1 carbamoyl phosphate synthase large subunit [Pseudomonas put…	GO:1901137//carbohydrate derivative biosynthetic process;GO:1901566//organonitrogen compound biosynthetic process;GO:0009084//glutamine family amino acid biosynthetic process;GO:1901659//glycosyl compound biosynthetic process;GO:0019856//pyrimidine nucleobase biosynthetic process;GO:0008652//cellular amino acid biosynthetic process;GO:0044238//primary metabolic process;GO:0055086//nucleobase-cont…	GO:0005829//cytosol;GO:0044444//obsolete cytoplasmic part;GO:0005623//obsolete cell;GO:0005622//intracellular anatomical structure;GO:0005951//carbamoyl-phosphate synthase complex;GO:0044424//obsolete intracellular part;GO:0005575//cellular_component;GO:0032991//protein-containing complex;GO:0005737//cytoplasm;GO:1902494//catalytic complex;GO:0044464//obsolete cell part;	GO:0016884//carbon-nitrogen ligase activity, with glutamine as amido-N-donor;GO:0043168//anion binding;GO:0003674//molecular_function;GO:0004087//carbamoyl-phosphate synthase (ammonia) activity;GO:1901363//heterocyclic compound binding;GO:0036094//small molecule binding;GO:0000166//nucleotide binding;GO:0046872//metal ion binding;GO:0003824//catalytic activity;GO:0043167//ion binding;GO:0035639//…	ko00250(Alanine, aspartate and glutamate metabolism);ko00240(Pyrimidine metabolism)
gene-PP_RS03655	1770.73	424.213	3117.26	7.34833	2.87742	1.37316e-09	2.78885e-08	gi|114514191|ref|NC_002947.4|	798028	798645	+	618	PP_RS03655	PP_RS03655	GO:0005527;GO:0140096;GO:0044260;GO:0003824;GO:0016859;GO:0005515;GO:0005528;GO:0043412;GO:0044238;GO:1901564;GO:0044237;GO:0005829;GO:0006457;GO:0097159;GO:0005623;GO:0003674;GO:0003755;GO:0018208;GO:0044424;GO:0008150;GO:0005622;GO:0044444;GO:0042802;GO:0009987;GO:0044464;GO:0043170;GO:0018193;GO:0005575;GO:0008144;GO:0005488;GO:0006464;GO:0044267;GO:0016853;GO:0005737;GO:0042597;GO:1901363;GO:…	K03773	1YV6S	G	sp|P0A9L3|FKBB_ECOLI FKBP-type 22 kDa peptidyl-prolyl cis-trans isomerase OS=Escherichia coli (strain K12) OX=83333 GN=fklB PE=1 SV=2	WP_003247482.1 MULTISPECIES: FKBP-type peptidyl-prolyl cis-trans isomerase [Pseudomonas] &gt;HBK50247.1 FKBP-type peptidyl-prolyl cis-trans isomerase [Pseudomonas sp.] &gt;AAN66309.1 FKBP-type peptidyl-prolyl cis-trans isomerase [Pseudomonas putida KT2440] &gt;ABQ76879.1 peptidylprolyl isomerase, FKBP-type [Pseudomonas putida F1] &gt;ADR58412.1 FklB_2 [Pseudomonas putida BIRD-1] &gt;AFK70238.1 pe…	GO:0044260//cellular macromolecule metabolic process;GO:0043412//macromolecule modification;GO:0044238//primary metabolic process;GO:1901564//organonitrogen compound metabolic process;GO:0044237//cellular metabolic process;GO:0006457//protein folding;GO:0018208//peptidyl-proline modification;GO:0008150//biological_process;GO:0009987//cellular process;GO:0043170//macromolecule metabolic process;GO…	GO:0005829//cytosol;GO:0005623//obsolete cell;GO:0044424//obsolete intracellular part;GO:0005622//intracellular anatomical structure;GO:0044444//obsolete cytoplasmic part;GO:0044464//obsolete cell part;GO:0005575//cellular_component;GO:0005737//cytoplasm;GO:0042597//periplasmic space;	GO:0005527//macrolide binding;GO:0140096//catalytic activity, acting on a protein;GO:0003824//catalytic activity;GO:0016859//cis-trans isomerase activity;GO:0005515//protein binding;GO:0005528//FK506 binding;GO:0097159//organic cyclic compound binding;GO:0003674//molecular_function;GO:0003755//peptidyl-prolyl cis-trans isomerase activity;GO:0042802//identical protein binding;GO:0008144//obsolete …	-
gene-PP_RS19890	494.603	118.526	870.68	7.34593	2.87694	1.39536e-09	2.82339e-08	gi|114514191|ref|NC_002947.4|	4350185	4351099	-	915	PP_RS19890	PP_RS19890	GO:0003674;GO:0005623;GO:0022900;GO:0008150;GO:0009987;GO:0055114;GO:0020037;GO:0006091;GO:0016669;GO:0016491;GO:0003824;GO:0044237;GO:0043167;GO:0097159;GO:1901363;GO:0042597;GO:0046906;GO:0016667;GO:0048037;GO:0043169;GO:0046872;GO:0008152;GO:0009055;GO:0005575;GO:0044464;GO:0050338;GO:0005488	K19713	1YYCB	C	sp|A4VND8|TSDA_PSEU5 Thiosulfate dehydrogenase OS=Pseudomonas stutzeri (strain A1501) OX=379731 GN=tsdA PE=1 SV=1	WP_010954650.1 MULTISPECIES: c-type cytochrome [Pseudomonas] &gt;AAN69416.1 Cytochrome c family protein [Pseudomonas putida KT2440] &gt;KMU94329.1 cytochrome C [Pseudomonas putida] &gt;KMY31061.1 cytochrome C [Pseudomonas putida] &gt;MBP2842741.1 c-type cytochrome [Pseudomonas sp. PNP] &gt;PXZ45854.1 cytochrome C [Pseudomonas sp. SMT-1]	GO:0022900//electron transport chain;GO:0008150//biological_process;GO:0009987//cellular process;GO:0055114//obsolete oxidation-reduction process;GO:0006091//generation of precursor metabolites and energy;GO:0044237//cellular metabolic process;GO:0008152//metabolic process;	GO:0005623//obsolete cell;GO:0042597//periplasmic space;GO:0005575//cellular_component;GO:0044464//obsolete cell part;	GO:0003674//molecular_function;GO:0020037//heme binding;GO:0016669//oxidoreductase activity, acting on a sulfur group of donors, cytochrome as acceptor;GO:0016491//oxidoreductase activity;GO:0003824//catalytic activity;GO:0043167//ion binding;GO:0097159//organic cyclic compound binding;GO:1901363//heterocyclic compound binding;GO:0046906//tetrapyrrole binding;GO:0016667//oxidoreductase activity, …	-
gene-PP_RS13410	1232.09	2426.16	38.0261	0.0156734	-5.99554	1.41357e-09	2.84964e-08	gi|114514191|ref|NC_002947.4|	2935967	2937643	+	1677	PP_RS13410	PP_RS13410	-	-	1YY5X	EGP	sp|P76350|SHIA_ECOLI Shikimate transporter OS=Escherichia coli (strain K12) OX=83333 GN=shiA PE=3 SV=1	WP_010953495.1 MULTISPECIES: MFS transporter [Pseudomonas] &gt;AAN68178.1 Metabolite MFS transporter, MHS family [Pseudomonas putida KT2440] &gt;KMU96053.1 major facilitator transporter [Pseudomonas putida] &gt;KMY34858.1 major facilitator transporter [Pseudomonas putida] &gt;MBP2843806.1 MFS transporter [Pseudomonas sp. PNP] &gt;PXZ46099.1 MFS transporter [Pseudomonas sp. SMT-1]	-	-	-	-
gene-PP_RS07095	2013.62	553.412	3473.82	6.27711	2.6501	1.50984e-09	3.03249e-08	gi|114514191|ref|NC_002947.4|	1563856	1565328	-	1473	PP_RS07095	PP_RS07095	GO:0098655;GO:0071944;GO:0055085;GO:0005623;GO:0015291;GO:0015698;GO:0016021;GO:0015294;GO:0006820;GO:0072509;GO:0051234;GO:0005385;GO:0015293;GO:0070838;GO:0015077;GO:0006817;GO:0051179;GO:0006812;GO:1902600;GO:0098661;GO:0015103;GO:0008509;GO:0044464;GO:0072511;GO:0005575;GO:0035435;GO:0006811;GO:0022890;GO:0098662;GO:0015672;GO:0031224;GO:0015295;GO:0015710;GO:0022804;GO:0003674;GO:0005887;GO:…	K16322	1YUVX	P	sp|P43676|PITB_ECOLI Probable low-affinity inorganic phosphate transporter 2 OS=Escherichia coli (strain K12) OX=83333 GN=pitB PE=3 SV=1	WP_003251935.1 MULTISPECIES: inorganic phosphate transporter [Pseudomonas] &gt;HBM65712.1 inorganic phosphate transporter [Pseudomonas sp.] &gt;AAN66996.1 phosphate transporter [Pseudomonas putida KT2440] &gt;ANC84948.1 nuclease PIN [Pseudomonas putida B6-2] &gt;ANI06328.1 nuclease PIN [Pseudomonas putida SJTE-1] &gt;ANI37142.1 nuclease PIN [Pseudomonas sp. JY-Q]	GO:0098655//cation transmembrane transport;GO:0055085//transmembrane transport;GO:0015698//inorganic anion transport;GO:0006820//anion transport;GO:0051234//establishment of localization;GO:0070838//metal ion transport;GO:0006817//phosphate ion transport;GO:0051179//localization;GO:0006812//cation transport;GO:1902600//proton transmembrane transport;GO:0098661//inorganic anion transmembrane trans…	GO:0071944//cell periphery;GO:0005623//obsolete cell;GO:0016021//integral component of membrane;GO:0044464//obsolete cell part;GO:0005575//cellular_component;GO:0031224//intrinsic component of membrane;GO:0005887//integral component of plasma membrane;GO:0031226//intrinsic component of plasma membrane;GO:0005886//plasma membrane;GO:0044425//obsolete membrane part;GO:0016020//membrane;GO:0044459//…	GO:0015291//secondary active transmembrane transporter activity;GO:0015294//solute:cation symporter activity;GO:0072509//inorganic cation transmembrane transporter activity;GO:0005385//zinc ion transmembrane transporter activity;GO:0015293//symporter activity;GO:0015077//inorganic cation transmembrane transporter activity;GO:0015103//inorganic anion transmembrane transporter activity;GO:0008509//…	-
gene-PP_RS21370	3337.56	6088.35	586.765	0.0963751	-3.3752	1.54956e-09	3.10084e-08	gi|114514191|ref|NC_002947.4|	4645436	4647547	+	2112	fusA	PP_RS21370	GO:1901363;GO:0005737;GO:0032555;GO:0036094;GO:0000166;GO:0019538;GO:0009058;GO:0016818;GO:0043170;GO:0001882;GO:0016462;GO:0044249;GO:0001883;GO:0016787;GO:0010467;GO:0003674;GO:0034645;GO:0003676;GO:0044444;GO:0003746;GO:0008150;GO:0032561;GO:0097367;GO:1901566;GO:0032550;GO:0044260;GO:1901576;GO:0005829;GO:1901564;GO:0044238;GO:0043168;GO:0006518;GO:0044271;GO:0017076;GO:0071704;GO:0016817;GO:…	K02355	1RNSZ	J	sp|Q88FI4|EFG2_PSEPK Elongation factor G 2 OS=Pseudomonas putida (strain ATCC 47054 / DSM 6125 / CFBP 8728 / NCIMB 11950 / KT2440) OX=160488 GN=fusB PE=1 SV=1	WP_010954893.1 MULTISPECIES: elongation factor G [Pseudomonas] &gt;Q88FI4.1 RecName: Full=Elongation factor G 2; Short=EF-G 2 [Pseudomonas putida KT2440] &gt;AAN69695.1 Elongation factor G 2 [Pseudomonas putida KT2440] &gt;KMU93645.1 elongation factor G [Pseudomonas putida] &gt;KMY30478.1 elongation factor G [Pseudomonas putida] &gt;MBP2843515.1 elongation factor G [Pseudomonas sp. PNP] &gt;PXZ51…	GO:0019538//protein metabolic process;GO:0009058//biosynthetic process;GO:0043170//macromolecule metabolic process;GO:0044249//cellular biosynthetic process;GO:0010467//gene expression;GO:0034645//cellular macromolecule biosynthetic process;GO:0008150//biological_process;GO:1901566//organonitrogen compound biosynthetic process;GO:0044260//cellular macromolecule metabolic process;GO:1901576//organ…	GO:0005737//cytoplasm;GO:0044444//obsolete cytoplasmic part;GO:0005829//cytosol;GO:0005575//cellular_component;GO:0044464//obsolete cell part;GO:0005623//obsolete cell;GO:0005622//intracellular anatomical structure;GO:0044424//obsolete intracellular part;	GO:1901363//heterocyclic compound binding;GO:0032555//purine ribonucleotide binding;GO:0036094//small molecule binding;GO:0000166//nucleotide binding;GO:0016818//hydrolase activity, acting on acid anhydrides, in phosphorus-containing anhydrides;GO:0001882//nucleoside binding;GO:0016462//pyrophosphatase activity;GO:0001883//purine nucleoside binding;GO:0016787//hydrolase activity;GO:0003674//molec…	-
gene-PP_RS01620	104.882	193.181	16.5821	0.0858369	-3.54226	1.59118e-09	3.17037e-08	gi|114514191|ref|NC_002947.4|	364657	365601	-	945	choX	PP_RS01620	-	K02002	1YVDA	E	sp|Q9L4K3|ORF1_CHRSD Uncharacterized protein ORF1 (Fragment) OS=Chromohalobacter salexigens (strain ATCC BAA-138 / DSM 3043 / CIP 106854 / NCIMB 13768 / 1H11) OX=290398 PE=3 SV=1	WP_049588076.1 MULTISPECIES: choline ABC transporter substrate-binding protein [Pseudomonas] &gt;AAN65935.2 Carnitine uptake ABC transporter, periplasmic component [Pseudomonas putida KT2440] &gt;KMU94075.1 glycine/betaine ABC transporter substrate-binding protein [Pseudomonas putida] &gt;KMY37832.1 glycine/betaine ABC transporter substrate-binding protein [Pseudomonas putida] &gt;PXZ48835.1 chol…	-	-	-	ko02010(ABC transporters)
gene-PP_RS03630	8162.89	14243	2082.75	0.146229	-2.7737	1.59596e-09	3.17037e-08	gi|114514191|ref|NC_002947.4|	793120	793608	-	489	PP_RS03630	PP_RS03630	-	-	1S4DJ	S	-	AAN66304.1 conserved exported protein of unknown function [Pseudomonas putida KT2440]	-	-	-	-
gene-PP_RS22905	470.901	882.129	59.6738	0.0676475	-3.88582	1.60273e-09	3.17223e-08	gi|114514191|ref|NC_002947.4|	5010491	5011591	+	1101	PP_RS22905	PP_RS22905	-	-	-	-	-	WP_010955122.1 MULTISPECIES: tyrosine-type recombinase/integrase [Pseudomonas] &gt;AAN69991.1 conserved protein of unknown function [Pseudomonas putida KT2440] &gt;PXZ47489.1 hypothetical protein DM483_20265 [Pseudomonas sp. SMT-1] &gt;QDW56773.1 tyrosine-type recombinase/integrase [Pseudomonas sp. KBS0802] &gt;QRI87526.1 tyrosine-type recombinase/integrase [Pseudomonas putida] &gt;SKC10802.1 Pha…	-	-	-	-
gene-PP_RS03295	982.943	254.753	1711.13	6.71684	2.74778	1.66113e-09	3.27591e-08	gi|114514191|ref|NC_002947.4|	727345	728364	-	1020	PP_RS03295	PP_RS03295	GO:0032991;GO:0008104;GO:0022607;GO:0051179;GO:0030312;GO:0009279;GO:0098796;GO:0061024;GO:0031230;GO:0019867;GO:0044462;GO:0031975;GO:0044464;GO:0005575;GO:0030313;GO:0044085;GO:0051205;GO:0009987;GO:0031246;GO:0005623;GO:1990063;GO:0071944;GO:0098552;GO:0034613;GO:0051641;GO:0043163;GO:0044091;GO:0031241;GO:0071709;GO:0051234;GO:0070727;GO:0090150;GO:0016020;GO:0045184;GO:0072657;GO:0071840;GO:…	K05807	1YVWH	M	sp|P33641|BAMD_PSEAE Outer membrane protein assembly factor BamD OS=Pseudomonas aeruginosa (strain ATCC 15692 / DSM 22644 / CIP 104116 / JCM 14847 / LMG 12228 / 1C / PRS 101 / PAO1) OX=208964 GN=bamD PE=3 SV=2	WP_003247556.1 MULTISPECIES: outer membrane protein assembly factor BamD [Pseudomonas] &gt;AAN66248.1 Outer membrane protein assembly factor BamD [Pseudomonas putida KT2440] &gt;AVD92407.1 outer membrane protein assembly factor BamD [Pseudomonas sp. SWI36] &gt;EMR49334.1 competence lipoprotein ComL [Pseudomonas putida LS46] &gt;KMU93884.1 DNA transporter [Pseudomonas putida] &gt;KMY36877.1 DNA tr…	GO:0008104//protein localization;GO:0022607//cellular component assembly;GO:0051179//localization;GO:0061024//membrane organization;GO:0044085//cellular component biogenesis;GO:0051205//protein insertion into membrane;GO:0009987//cellular process;GO:0034613//cellular protein localization;GO:0051641//cellular localization;GO:0043163//cell envelope organization;GO:0044091//membrane biogenesis;GO:00…	GO:0032991//protein-containing complex;GO:0030312//external encapsulating structure;GO:0009279//cell outer membrane;GO:0098796//membrane protein complex;GO:0031230//intrinsic component of cell outer membrane;GO:0019867//outer membrane;GO:0044462//obsolete external encapsulating structure part;GO:0031975//envelope;GO:0044464//obsolete cell part;GO:0005575//cellular_component;GO:0030313//cell envel…	-	-
gene-PP_RS02905	170.029	304.665	35.3925	0.116169	-3.10571	1.7002e-09	3.34086e-08	gi|114514191|ref|NC_002947.4|	638144	638788	-	645	PP_RS02905	PP_RS02905	GO:0097159;GO:0005488;GO:0016620;GO:0050662;GO:0003824;GO:0016491;GO:0016903;GO:0048037;GO:0008150;GO:0008152;GO:0055114;GO:1901363;GO:0003674;GO:1901265;GO:0051287;GO:0036094;GO:0000166	-	1YWCI	GM	sp|P45469|YRAR_ECOLI Putative NAD(P)-binding protein YraR OS=Escherichia coli (strain K12) OX=83333 GN=yraR PE=4 SV=2	WP_010951825.1 MULTISPECIES: oxidoreductase [Pseudomonas] &gt;AAN66177.1 conserved protein of unknown function [Pseudomonas putida KT2440] &gt;AVD92480.1 oxidoreductase [Pseudomonas sp. SWI36] &gt;KMU95959.1 nucleoside-diphosphate sugar epimerase [Pseudomonas putida] &gt;KMY37572.1 nucleoside-diphosphate sugar epimerase [Pseudomonas putida] &gt;MBP2841769.1 oxidoreductase [Pseudomonas sp. PNP]	GO:0008150//biological_process;GO:0008152//metabolic process;GO:0055114//obsolete oxidation-reduction process;	-	GO:0097159//organic cyclic compound binding;GO:0005488//binding;GO:0016620//oxidoreductase activity, acting on the aldehyde or oxo group of donors, NAD or NADP as acceptor;GO:0050662//obsolete coenzyme binding;GO:0003824//catalytic activity;GO:0016491//oxidoreductase activity;GO:0016903//oxidoreductase activity, acting on the aldehyde or oxo group of donors;GO:0048037//obsolete cofactor binding;G…	-
gene-PP_RS13870	76.8119	143.684	9.93988	0.0691788	-3.85353	1.7494e-09	3.42517e-08	gi|114514191|ref|NC_002947.4|	3050169	3051332	+	1164	PP_RS13870	PP_RS13870	-	-	1RY7N	NT	-	WP_010953582.1 MULTISPECIES: FIST signal transduction protein [Pseudomonas] &gt;AAN68271.1 conserved protein of unknown function [Pseudomonas putida KT2440] &gt;KMU98041.1 GfdT protein [Pseudomonas putida] &gt;KMY34941.1 GfdT protein [Pseudomonas putida] &gt;MBP2838836.1 FIST signal transduction protein [Pseudomonas sp. PNP] &gt;PXZ52988.1 GfdT protein [Pseudomonas sp. SMT-1]	-	-	-	-
gene-PP_RS28630	1464.25	2602.19	326.303	0.125395	-2.99544	1.78083e-09	3.47421e-08	gi|114514191|ref|NC_002947.4|	4214958	4217042	-	2085	PP_RS28630	PP_RS28630	-	-	1RPTX	S	-	AAN69294.1 conserved protein of unknown function [Pseudomonas putida KT2440] &gt;VEE40831.1 Uncharacterized protein conserved in bacteria [Pseudomonas putida] &gt;VTQ38490.1 Uncharacterized protein conserved in bacteria [Pseudomonas putida]	-	-	-	-
gene-PP_RS12260	563.199	1056.44	69.9621	0.0662246	-3.91649	2.00581e-09	3.89915e-08	gi|114514191|ref|NC_002947.4|	2681435	2683324	+	1890	PP_RS12260	PP_RS12260	-	K01908	1YWG9	I	sp|P28812|Y3568_PSEAE Uncharacterized protein PA3568 OS=Pseudomonas aeruginosa (strain ATCC 15692 / DSM 22644 / CIP 104116 / JCM 14847 / LMG 12228 / 1C / PRS 101 / PAO1) OX=208964 GN=PA3568 PE=3 SV=2	WP_010953311.1 MULTISPECIES: propionyl-CoA synthetase [Pseudomonas] &gt;AAN67964.1 propionyl-CoA synthetase [Pseudomonas putida KT2440] &gt;KMU94949.1 propionyl-CoA synthetase [Pseudomonas putida] &gt;KMY34645.1 propionyl-CoA synthetase [Pseudomonas putida] &gt;MBP2838636.1 propionyl-CoA synthetase [Pseudomonas sp. PNP] &gt;PXZ51667.1 propionyl-CoA synthetase [Pseudomonas sp. SMT-1]	-	-	-	ko00640(Propanoate metabolism)
gene-PP_RS24550	43026.8	12588.5	73465.1	5.83589	2.54495	2.04728e-09	3.96561e-08	gi|114514191|ref|NC_002947.4|	5354367	5354636	-	270	rpsO	PP_RS24550	GO:0065007;GO:0034622;GO:0044260;GO:1901576;GO:0065003;GO:0016070;GO:1901564;GO:0006518;GO:0005840;GO:0044446;GO:0051246;GO:0043228;GO:0003676;GO:0008150;GO:0071840;GO:0031326;GO:0044249;GO:0022626;GO:0000028;GO:0005198;GO:0005737;GO:0071826;GO:0022618;GO:0060255;GO:0006417;GO:0009889;GO:0006412;GO:0044445;GO:0097159;GO:0032268;GO:0090304;GO:0034641;GO:0034248;GO:2000112;GO:0015935;GO:0006378;GO:…	K02956	1YYZN	J	sp|A5W984|RS15_PSEP1 30S ribosomal protein S15 OS=Pseudomonas putida (strain ATCC 700007 / DSM 6899 / BCRC 17059 / F1) OX=351746 GN=rpsO PE=3 SV=1	AAN70282.1 30S ribosomal subunit protein S15 [Pseudomonas putida KT2440]	GO:0065007//biological regulation;GO:0034622//cellular protein-containing complex assembly;GO:0044260//cellular macromolecule metabolic process;GO:1901576//organic substance biosynthetic process;GO:0065003//protein-containing complex assembly;GO:0016070//RNA metabolic process;GO:1901564//organonitrogen compound metabolic process;GO:0006518//peptide metabolic process;GO:0051246//regulation of prot…	GO:0005840//ribosome;GO:0044446//obsolete intracellular organelle part;GO:0043228//non-membrane-bounded organelle;GO:0022626//cytosolic ribosome;GO:0005737//cytoplasm;GO:0044445//obsolete cytosolic part;GO:0015935//small ribosomal subunit;GO:0044464//obsolete cell part;GO:0043229//intracellular organelle;GO:0005829//cytosol;GO:0044444//obsolete cytoplasmic part;GO:0022627//cytosolic small ribosom…	GO:0003676//nucleic acid binding;GO:0005198//structural molecule activity;GO:0097159//organic cyclic compound binding;GO:0003674//molecular_function;GO:0003735//structural constituent of ribosome;GO:0019843//rRNA binding;GO:1901363//heterocyclic compound binding;GO:0003723//RNA binding;GO:0005488//binding;	ko03010(Ribosome)
gene-PP_RS21080	124.26	225.878	22.6425	0.100242	-3.31843	2.21437e-09	4.27405e-08	gi|114514191|ref|NC_002947.4|	4576715	4577791	+	1077	PP_RS21080	PP_RS21080	-	-	1YXXB	MU	sp|D2TV88|Y1121_CITRI Probable autotransporter ROD_p1121 OS=Citrobacter rodentium (strain ICC168) OX=637910 GN=ROD_p1121 PE=1 SV=1	WP_049588257.1 MULTISPECIES: autotransporter outer membrane beta-barrel domain-containing protein [Pseudomonas] &gt;AAN69647.2 conserved membrane protein of unknown function with autotransporter beta-domain [Pseudomonas putida KT2440] &gt;KMU93687.1 membrane protein [Pseudomonas putida] &gt;KMY30750.1 membrane protein [Pseudomonas putida] &gt;MBP2841087.1 autotransporter outer membrane beta-barre…	-	-	-	-
gene-PP_RS12660	230.167	12.1776	448.157	36.8018	5.2017	2.32938e-09	4.48014e-08	gi|114514191|ref|NC_002947.4|	2777555	2778385	-	831	PP_RS12660	PP_RS12660	-	-	1YV3Q	K	sp|O31449|YBFI_BACSU Uncharacterized HTH-type transcriptional regulator YbfI OS=Bacillus subtilis (strain 168) OX=224308 GN=ybfI PE=4 SV=1	WP_003250518.1 MULTISPECIES: AraC family transcriptional regulator [Pseudomonas] &gt;MPT07373.1 AraC family transcriptional regulator [Pseudomonas sp.] &gt;AAN68042.1 Transcriptional regulator, AraC family [Pseudomonas putida KT2440] &gt;ABQ79391.1 transcriptional regulator, AraC family [Pseudomonas putida F1] &gt;ADR60851.1 AraC family transcriptional regulator [Pseudomonas putida BIRD-1] &gt;AF…	-	-	-	-
gene-PP_RS14085	98.7322	186.861	10.6031	0.0567434	-4.1394	2.82919e-09	5.41347e-08	gi|114514191|ref|NC_002947.4|	3097075	3097332	+	258	PP_RS14085	PP_RS14085	-	-	-	-	-	AAN68313.1 conserved protein of unknown function [Pseudomonas putida KT2440]	-	-	-	-
gene-PP_RS26150	311.122	69.5887	552.655	7.94173	2.98945	2.83454e-09	5.41347e-08	gi|114514191|ref|NC_002947.4|	5712552	5714174	+	1623	ubiB	PP_RS26150	GO:0042181;GO:0006733;GO:0044249;GO:0006732;GO:1901363;GO:0032555;GO:0016020;GO:0036094;GO:0000166;GO:0009058;GO:0097367;GO:0016772;GO:1901576;GO:0005524;GO:0043168;GO:0044425;GO:0003674;GO:0031224;GO:0008150;GO:0016310;GO:0051188;GO:0016740;GO:0005886;GO:0005575;GO:0016301;GO:0044464;GO:0044281;GO:0032553;GO:0005488;GO:0008144;GO:0006796;GO:0017076;GO:0044283;GO:0006744;GO:0006793;GO:0006743;GO:…	K03688	1YWK9	H	sp|A5WA47|UBIB_PSEP1 Probable protein kinase UbiB OS=Pseudomonas putida (strain ATCC 700007 / DSM 6899 / BCRC 17059 / F1) OX=351746 GN=ubiB PE=3 SV=1	WP_049587492.1 MULTISPECIES: ubiquinone biosynthesis regulatory protein kinase UbiB [Pseudomonas] &gt;AMM03057.1 2-octaprenylphenol hydroxylase [Pseudomonas putida KT2440] &gt;KMU95361.1 ubiquinone biosynthesis protein UbiB [Pseudomonas putida] &gt;KMY27726.1 ubiquinone biosynthesis protein UbiB [Pseudomonas putida] &gt;MBP2839467.1 ubiquinone biosynthesis regulatory protein kinase UbiB [Pseudomo…	GO:0042181//ketone biosynthetic process;GO:0006733//obsolete oxidoreduction coenzyme metabolic process;GO:0044249//cellular biosynthetic process;GO:0006732//obsolete coenzyme metabolic process;GO:0009058//biosynthetic process;GO:1901576//organic substance biosynthetic process;GO:0008150//biological_process;GO:0016310//phosphorylation;GO:0051188//obsolete cofactor biosynthetic process;GO:0044281//…	GO:0016020//membrane;GO:0044425//obsolete membrane part;GO:0031224//intrinsic component of membrane;GO:0005886//plasma membrane;GO:0005575//cellular_component;GO:0044464//obsolete cell part;GO:0016021//integral component of membrane;GO:0005623//obsolete cell;GO:0071944//cell periphery;	GO:1901363//heterocyclic compound binding;GO:0032555//purine ribonucleotide binding;GO:0036094//small molecule binding;GO:0000166//nucleotide binding;GO:0097367//carbohydrate derivative binding;GO:0016772//transferase activity, transferring phosphorus-containing groups;GO:0005524//ATP binding;GO:0043168//anion binding;GO:0003674//molecular_function;GO:0016740//transferase activity;GO:0016301//kin…	-
gene-PP_RS28215	6697.51	1925.13	11469.9	5.95799	2.57482	2.89221e-09	5.50429e-08	gi|114514191|ref|NC_002947.4|	6176624	6177484	-	861	atpG	PP_RS28215	GO:0006163;GO:0044238;GO:0005215;GO:0055086;GO:0045261;GO:0009144;GO:0009142;GO:0046961;GO:1901137;GO:1901566;GO:0016887;GO:0006164;GO:0009156;GO:0045262;GO:0006139;GO:0046483;GO:0005886;GO:0003674;GO:0016787;GO:0009141;GO:0015075;GO:0009165;GO:0046390;GO:0046933;GO:0034220;GO:0009058;GO:1901362;GO:0016818;GO:0009206;GO:0019438;GO:0009260;GO:0009123;GO:0044237;GO:0009127;GO:0045259;GO:0003824;GO:…	K02115	1YY1I	C	sp|A5WBA4|ATPG_PSEP1 ATP synthase gamma chain OS=Pseudomonas putida (strain ATCC 700007 / DSM 6899 / BCRC 17059 / F1) OX=351746 GN=atpG PE=3 SV=1	WP_003253195.1 MULTISPECIES: F0F1 ATP synthase subunit gamma [Pseudomonas] &gt;A5WBA4.1 RecName: Full=ATP synthase gamma chain; AltName: Full=ATP synthase F1 sector gamma subunit; AltName: Full=F-ATPase gamma subunit [Pseudomonas putida F1] &gt;Q88BX3.1 RecName: Full=ATP synthase gamma chain; AltName: Full=ATP synthase F1 sector gamma subunit; AltName: Full=F-ATPase gamma subunit [Pseudomonas put…	GO:0006163//purine nucleotide metabolic process;GO:0044238//primary metabolic process;GO:0055086//nucleobase-containing small molecule metabolic process;GO:0009144//purine nucleoside triphosphate metabolic process;GO:0009142//nucleoside triphosphate biosynthetic process;GO:1901137//carbohydrate derivative biosynthetic process;GO:1901566//organonitrogen compound biosynthetic process;GO:0006164//pu…	GO:0045261//proton-transporting ATP synthase complex, catalytic core F(1);GO:0045262//plasma membrane proton-transporting ATP synthase complex, catalytic core F(1);GO:0005886//plasma membrane;GO:0045259//proton-transporting ATP synthase complex;GO:0005622//intracellular anatomical structure;GO:0044424//obsolete intracellular part;GO:0005623//obsolete cell;GO:0098797//plasma membrane protein compl…	GO:0005215//transporter activity;GO:0046961//proton-transporting ATPase activity, rotational mechanism;GO:0016887//ATP hydrolysis activity;GO:0003674//molecular_function;GO:0016787//hydrolase activity;GO:0015075//ion transmembrane transporter activity;GO:0046933//proton-transporting ATP synthase activity, rotational mechanism;GO:0016818//hydrolase activity, acting on acid anhydrides, in phosphoru…	ko00195(Photosynthesis);ko00190(Oxidative phosphorylation)
gene-PP_RS02490	4338.9	1220.24	7457.55	6.11155	2.61154	3.02123e-09	5.72981e-08	gi|114514191|ref|NC_002947.4|	557871	558404	+	534	rplF	PP_RS02490	GO:0005198;GO:0042221;GO:0044249;GO:0022626;GO:0043170;GO:0022618;GO:0019538;GO:0044391;GO:0009058;GO:0042255;GO:0050896;GO:0071826;GO:1901363;GO:0005737;GO:0044238;GO:0042273;GO:0006518;GO:0005829;GO:0015934;GO:1901564;GO:0044260;GO:0065003;GO:1901576;GO:1901566;GO:0034622;GO:0002181;GO:0003735;GO:0019843;GO:0071840;GO:0043228;GO:0044444;GO:0003676;GO:0016043;GO:0008150;GO:0034645;GO:0005840;GO:…	K02933	1YWJT	J	sp|A5VXR2|RL6_PSEP1 50S ribosomal protein L6 OS=Pseudomonas putida (strain ATCC 700007 / DSM 6899 / BCRC 17059 / F1) OX=351746 GN=rplF PE=3 SV=1	WP_003255469.1 MULTISPECIES: 50S ribosomal protein L6 [Pseudomonas] &gt;A5VXR2.1 RecName: Full=50S ribosomal protein L6 [Pseudomonas putida F1] &gt;B0KK82.1 RecName: Full=50S ribosomal protein L6 [Pseudomonas putida GB-1] &gt;Q88QM0.1 RecName: Full=50S ribosomal protein L6 [Pseudomonas putida KT2440] &gt;ERT17396.1 50S ribosomal protein L6 [Pseudomonas putida SJ3] &gt;MPT08182.1 50S ribosomal pro…	GO:0042221//response to chemical;GO:0044249//cellular biosynthetic process;GO:0043170//macromolecule metabolic process;GO:0022618//ribonucleoprotein complex assembly;GO:0019538//protein metabolic process;GO:0009058//biosynthetic process;GO:0042255//ribosome assembly;GO:0050896//response to stimulus;GO:0071826//ribonucleoprotein complex subunit organization;GO:0044238//primary metabolic process;GO…	GO:0022626//cytosolic ribosome;GO:0044391//ribosomal subunit;GO:0005737//cytoplasm;GO:0005829//cytosol;GO:0015934//large ribosomal subunit;GO:0043228//non-membrane-bounded organelle;GO:0044444//obsolete cytoplasmic part;GO:0005840//ribosome;GO:0044446//obsolete intracellular organelle part;GO:0043229//intracellular organelle;GO:1990904//ribonucleoprotein complex;GO:0044464//obsolete cell part;GO:…	GO:0005198//structural molecule activity;GO:1901363//heterocyclic compound binding;GO:0003735//structural constituent of ribosome;GO:0019843//rRNA binding;GO:0003676//nucleic acid binding;GO:0003674//molecular_function;GO:0005488//binding;GO:0070180//large ribosomal subunit rRNA binding;GO:0097159//organic cyclic compound binding;GO:0003723//RNA binding;	ko03010(Ribosome)
gene-PP_RS17270	457.645	841.876	73.4142	0.0872031	-3.51948	3.16771e-09	5.98675e-08	gi|114514191|ref|NC_002947.4|	3748955	3749458	-	504	PP_RS17270	PP_RS17270	-	K13993	1S6FC	O	sp|Q4UKR8|HSPC2_RICFE Small heat shock protein C2 OS=Rickettsia felis (strain ATCC VR-1525 / URRWXCal2) OX=315456 GN=hspC2 PE=3 SV=1	WP_049587859.1 MULTISPECIES: Hsp20/alpha crystallin family protein [Pseudomonas] &gt;KMU94376.1 heat shock protein [Pseudomonas putida] &gt;KMY34268.1 heat shock protein [Pseudomonas putida] &gt;MBP2839386.1 Hsp20/alpha crystallin family protein [Pseudomonas sp. PNP] &gt;PXZ49892.1 Hsp20/alpha crystallin family protein [Pseudomonas sp. SMT-1] &gt;QDW58134.1 Hsp20/alpha crystallin family protein […	-	-	-	ko04141(Protein processing in endoplasmic reticulum)
gene-PP_RS02500	1157.3	315.665	1998.93	6.33244	2.66276	3.22027e-09	6.06503e-08	gi|114514191|ref|NC_002947.4|	558769	559269	+	501	rpsE	PP_RS02500	GO:0071826;GO:0050896;GO:0005737;GO:1901363;GO:0009058;GO:0019538;GO:0022618;GO:0044391;GO:0042255;GO:0044249;GO:0022627;GO:0022626;GO:0043170;GO:0005198;GO:0000028;GO:0042221;GO:1990145;GO:0034645;GO:0005840;GO:0003674;GO:0044446;GO:0010467;GO:0003735;GO:0071840;GO:0019843;GO:0043228;GO:0008150;GO:0016043;GO:0003676;GO:0044444;GO:0044260;GO:0065003;GO:1901576;GO:0042274;GO:0034622;GO:1901566;GO:…	K02988	1YWI8	J	sp|A5VXR4|RS5_PSEP1 30S ribosomal protein S5 OS=Pseudomonas putida (strain ATCC 700007 / DSM 6899 / BCRC 17059 / F1) OX=351746 GN=rpsE PE=3 SV=1	WP_003255465.1 MULTISPECIES: 30S ribosomal protein S5 [Gammaproteobacteria] &gt;A5VXR4.1 RecName: Full=30S ribosomal protein S5 [Pseudomonas putida F1] &gt;B0KK84.1 RecName: Full=30S ribosomal protein S5 [Pseudomonas putida GB-1] &gt;B1JAJ5.1 RecName: Full=30S ribosomal protein S5 [Pseudomonas putida W619] &gt;Q88QL8.1 RecName: Full=30S ribosomal protein S5 [Pseudomonas putida KT2440] &gt;AXQ4996…	GO:0071826//ribonucleoprotein complex subunit organization;GO:0050896//response to stimulus;GO:0009058//biosynthetic process;GO:0019538//protein metabolic process;GO:0022618//ribonucleoprotein complex assembly;GO:0042255//ribosome assembly;GO:0044249//cellular biosynthetic process;GO:0043170//macromolecule metabolic process;GO:0000028//ribosomal small subunit assembly;GO:0042221//response to chem…	GO:0005737//cytoplasm;GO:0044391//ribosomal subunit;GO:0022627//cytosolic small ribosomal subunit;GO:0022626//cytosolic ribosome;GO:0005840//ribosome;GO:0044446//obsolete intracellular organelle part;GO:0043228//non-membrane-bounded organelle;GO:0044444//obsolete cytoplasmic part;GO:0005829//cytosol;GO:0032991//protein-containing complex;GO:1990904//ribonucleoprotein complex;GO:0044464//obsolete …	GO:1901363//heterocyclic compound binding;GO:0005198//structural molecule activity;GO:0003674//molecular_function;GO:0003735//structural constituent of ribosome;GO:0019843//rRNA binding;GO:0003676//nucleic acid binding;GO:0005488//binding;GO:0003723//RNA binding;GO:0097159//organic cyclic compound binding;	ko03010(Ribosome)
gene-PP_RS04175	869.37	231.716	1507.02	6.50374	2.70127	3.41566e-09	6.41085e-08	gi|114514191|ref|NC_002947.4|	901612	902574	+	963	trxB	PP_RS04175	GO:0016668;GO:0005737;GO:0050896;GO:0071450;GO:0098869;GO:0006950;GO:0010035;GO:0009636;GO:0034599;GO:0042221;GO:0051716;GO:1901700;GO:0003674;GO:0000305;GO:0016829;GO:0008150;GO:0097237;GO:0019430;GO:0055114;GO:0016651;GO:1990748;GO:0004791;GO:0006979;GO:0016840;GO:0070887;GO:0033554;GO:0016209;GO:0016667;GO:0098754;GO:0008152;GO:0016841;GO:0006801;GO:0005575;GO:0044464;GO:0072593;GO:0015036;GO:…	K00384	1YV1P	C	sp|Q93HX6|GLCAL_PSEFL Glucosaminate ammonia-lyase OS=Pseudomonas fluorescens OX=294 PE=1 SV=2	WP_003247318.1 MULTISPECIES: thioredoxin-disulfide reductase [Pseudomonas] &gt;MBS6040399.1 thioredoxin-disulfide reductase [Pseudomonas sp.] &gt;NOY04283.1 thioredoxin-disulfide reductase [Gammaproteobacteria bacterium] &gt;AAN66411.1 thioredoxin reductase [Pseudomonas putida KT2440] &gt;ABQ76972.1 thioredoxin reductase [Pseudomonas putida F1] &gt;ABY96730.1 thioredoxin reductase [Pseudomonas pu…	GO:0050896//response to stimulus;GO:0071450//cellular response to oxygen radical;GO:0098869//cellular oxidant detoxification;GO:0006950//response to stress;GO:0010035//response to inorganic substance;GO:0009636//response to toxic substance;GO:0034599//cellular response to oxidative stress;GO:0042221//response to chemical;GO:0051716//cellular response to stimulus;GO:1901700//response to oxygen-con…	GO:0005737//cytoplasm;GO:0005575//cellular_component;GO:0044464//obsolete cell part;GO:0005623//obsolete cell;GO:0005622//intracellular anatomical structure;GO:0044424//obsolete intracellular part;	GO:0016668//oxidoreductase activity, acting on a sulfur group of donors, NAD(P) as acceptor;GO:0003674//molecular_function;GO:0016829//lyase activity;GO:0016651//oxidoreductase activity, acting on NAD(P)H;GO:0004791//thioredoxin-disulfide reductase activity;GO:0016840//carbon-nitrogen lyase activity;GO:0016209//antioxidant activity;GO:0016667//oxidoreductase activity, acting on a sulfur group of …	ko00450(Selenocompound metabolism)
gene-PP_RS28190	4521.69	551.926	8491.45	15.3851	3.94346	3.4581e-09	6.4682e-08	gi|114514191|ref|NC_002947.4|	6170466	6172301	-	1836	glmS	PP_RS28190	GO:0005488;GO:0044267;GO:0044281;GO:0044464;GO:0006725;GO:1901605;GO:0005575;GO:0009226;GO:0006807;GO:0006040;GO:0008152;GO:0006520;GO:0071704;GO:0006082;GO:0036211;GO:0006793;GO:0046349;GO:0009100;GO:0006796;GO:0044271;GO:0006541;GO:0009059;GO:0044237;GO:0003824;GO:0043436;GO:0044424;GO:0009987;GO:0018130;GO:1901360;GO:1901135;GO:0005622;GO:0034654;GO:0006048;GO:0005623;GO:0034641;GO:0006464;GO:…	K00820	1YXEG	M	sp|Q88BX8|GLMS_PSEPK Glutamine--fructose-6-phosphate aminotransferase [isomerizing] OS=Pseudomonas putida (strain ATCC 47054 / DSM 6125 / CFBP 8728 / NCIMB 11950 / KT2440) OX=160488 GN=glmS PE=3 SV=2	WP_010955884.1 MULTISPECIES: glutamine--fructose-6-phosphate transaminase (isomerizing) [Pseudomonas] &gt;Q88BX8.2 RecName: Full=Glutamine--fructose-6-phosphate aminotransferase [isomerizing]; AltName: Full=D-fructose-6-phosphate amidotransferase; AltName: Full=GFAT; AltName: Full=Glucosamine-6-phosphate synthase; AltName: Full=Hexosephosphate aminotransferase; AltName: Full=L-glutamine--D-fructo…	GO:0044267//cellular protein metabolic process;GO:0044281//small molecule metabolic process;GO:0006725//cellular aromatic compound metabolic process;GO:1901605//alpha-amino acid metabolic process;GO:0009226//nucleotide-sugar biosynthetic process;GO:0006807//nitrogen compound metabolic process;GO:0006040//amino sugar metabolic process;GO:0008152//metabolic process;GO:0006520//cellular amino acid m…	GO:0044464//obsolete cell part;GO:0005575//cellular_component;GO:0044424//obsolete intracellular part;GO:0005622//intracellular anatomical structure;GO:0005623//obsolete cell;GO:0005737//cytoplasm;GO:0005829//cytosol;GO:0044444//obsolete cytoplasmic part;	GO:0005488//binding;GO:0003824//catalytic activity;GO:0008483//transaminase activity;GO:0016769//transferase activity, transferring nitrogenous groups;GO:0097367//carbohydrate derivative binding;GO:0016740//transferase activity;GO:0004360//glutamine-fructose-6-phosphate transaminase (isomerizing) activity;GO:0070548//L-glutamine aminotransferase activity;GO:0003674//molecular_function;	ko05415(Diabetic cardiomyopathy);ko04931(Insulin resistance);ko00520(Amino sugar and nucleotide sugar metabolism);ko00250(Alanine, aspartate and glutamate metabolism)
gene-PP_RS20910	563.298	1083.63	42.9692	0.0396532	-4.65642	3.50986e-09	6.54252e-08	gi|114514191|ref|NC_002947.4|	4533732	4534562	+	831	PP_RS20910	PP_RS20910	-	K00433	1YV78	I	sp|Q83WC8|DCH_ACICA Bifunctional esterase/perhydrolase DCH OS=Acinetobacter calcoaceticus OX=471 GN=dch PE=1 SV=1	WP_010954823.1 MULTISPECIES: alpha/beta hydrolase [Pseudomonas] &gt;AAN69615.1 non-heme chloroperoxidase [Pseudomonas putida KT2440] &gt;KMU94612.1 alpha/beta hydrolase [Pseudomonas putida] &gt;KMY31242.1 alpha/beta hydrolase [Pseudomonas putida] &gt;MBP2841119.1 alpha/beta hydrolase [Pseudomonas sp. PNP] &gt;PXZ45808.1 alpha/beta hydrolase [Pseudomonas sp. SMT-1]	-	-	-	-
gene-PP_RS04910	400.901	99.156	702.645	7.08626	2.82502	3.56675e-09	6.62587e-08	gi|114514191|ref|NC_002947.4|	1076628	1077620	+	993	mreC	PP_RS04910	GO:0071963;GO:0044464;GO:0050793;GO:0008360;GO:0005575;GO:0050794;GO:0005488;GO:0016020;GO:0022603;GO:0044459;GO:0051128;GO:0050789;GO:0022604;GO:0016021;GO:0065008;GO:0005515;GO:0065007;GO:0044425;GO:0031224;GO:0005623;GO:0071944;GO:0003674;GO:0005887;GO:0007163;GO:0031226;GO:0005886;GO:0009987;GO:0008150;GO:0043621	K03570	1YVB6	M	sp|P44475|MREC_HAEIN Cell shape-determining protein MreC OS=Haemophilus influenzae (strain ATCC 51907 / DSM 11121 / KW20 / Rd) OX=71421 GN=mreC PE=3 SV=1	WP_104960852.1 MULTISPECIES: rod shape-determining protein MreC [unclassified Pseudomonas] &gt;QNV69150.1 rod shape-determining protein MreC [Pseudomonas sp. CFA]	GO:0071963//establishment or maintenance of cell polarity regulating cell shape;GO:0050793//regulation of developmental process;GO:0008360//regulation of cell shape;GO:0050794//regulation of cellular process;GO:0022603//regulation of anatomical structure morphogenesis;GO:0051128//regulation of cellular component organization;GO:0050789//regulation of biological process;GO:0022604//regulation of c…	GO:0044464//obsolete cell part;GO:0005575//cellular_component;GO:0016020//membrane;GO:0044459//obsolete plasma membrane part;GO:0016021//integral component of membrane;GO:0044425//obsolete membrane part;GO:0031224//intrinsic component of membrane;GO:0005623//obsolete cell;GO:0071944//cell periphery;GO:0005887//integral component of plasma membrane;GO:0031226//intrinsic component of plasma membran…	GO:0005488//binding;GO:0005515//protein binding;GO:0003674//molecular_function;GO:0043621//protein self-association;	-
gene-PP_RS20990	677.316	1293.08	61.5513	0.0476004	-4.39288	3.61911e-09	6.68319e-08	gi|114514191|ref|NC_002947.4|	4550632	4551906	+	1275	preA	PP_RS20990	GO:0044464;GO:0005575;GO:0006725;GO:0005488;GO:0044281;GO:0051540;GO:0051539;GO:0006807;GO:0008152;GO:0071704;GO:0009056;GO:0043169;GO:0048037;GO:0051536;GO:0003824;GO:0016491;GO:0006206;GO:0016627;GO:0046113;GO:0043167;GO:0044237;GO:0005623;GO:0034641;GO:0044248;GO:0044424;GO:1901575;GO:1901565;GO:0009987;GO:0005622;GO:1901360;GO:0046700;GO:0072527;GO:1901361;GO:0005737;GO:0003954;GO:0046872;GO:…	K17723	1YVYC	C	sp|Q8ZNL7|PREA_SALTY NAD-dependent dihydropyrimidine dehydrogenase subunit PreA OS=Salmonella typhimurium (strain LT2 / SGSC1412 / ATCC 700720) OX=99287 GN=preA PE=3 SV=1	WP_010954835.1 MULTISPECIES: NAD-dependent dihydropyrimidine dehydrogenase subunit PreA [Pseudomonas] &gt;AAN69629.1 NADP-dependent dihydropyrimidine dehydrogenase subunit PreA [Pseudomonas putida KT2440] &gt;KMU93702.1 dihydropyrimidine dehydrogenase [Pseudomonas putida] &gt;KMY30734.1 dihydropyrimidine dehydrogenase [Pseudomonas putida] &gt;PXZ46224.1 NAD-dependent dihydropyrimidine dehydrogena…	GO:0006725//cellular aromatic compound metabolic process;GO:0044281//small molecule metabolic process;GO:0006807//nitrogen compound metabolic process;GO:0008152//metabolic process;GO:0071704//organic substance metabolic process;GO:0009056//catabolic process;GO:0006206//pyrimidine nucleobase metabolic process;GO:0046113//nucleobase catabolic process;GO:0044237//cellular metabolic process;GO:003464…	GO:0044464//obsolete cell part;GO:0005575//cellular_component;GO:0005623//obsolete cell;GO:0044424//obsolete intracellular part;GO:0005622//intracellular anatomical structure;GO:0005737//cytoplasm;	GO:0005488//binding;GO:0051540//metal cluster binding;GO:0051539//4 iron, 4 sulfur cluster binding;GO:0043169//cation binding;GO:0048037//obsolete cofactor binding;GO:0051536//iron-sulfur cluster binding;GO:0003824//catalytic activity;GO:0016491//oxidoreductase activity;GO:0016627//oxidoreductase activity, acting on the CH-CH group of donors;GO:0043167//ion binding;GO:0003954//NADH dehydrogenase …	ko00770(Pantothenate and CoA biosynthesis);ko00410(beta-Alanine metabolism);ko00240(Pyrimidine metabolism)
gene-PP_RS02530	4081.26	1159.71	7002.82	6.03841	2.59417	3.62216e-09	6.68319e-08	gi|114514191|ref|NC_002947.4|	561870	562259	+	390	rpsK	PP_RS02530	GO:0070181;GO:0044238;GO:0005829;GO:1901566;GO:0042274;GO:0019843;GO:0006139;GO:0003735;GO:0046483;GO:0016043;GO:0044444;GO:0034645;GO:0000462;GO:0003674;GO:0006364;GO:0010467;GO:0022627;GO:0030490;GO:0043170;GO:0009058;GO:0019538;GO:0044391;GO:0042255;GO:1901363;GO:0043232;GO:0006996;GO:0044237;GO:0009059;GO:0044422;GO:0043226;GO:0044424;GO:0043604;GO:0005622;GO:0003723;GO:0009987;GO:0043603;GO:…	K02948	1YYC3	J	sp|Q1IFU3|RS11_PSEE4 30S ribosomal protein S11 OS=Pseudomonas entomophila (strain L48) OX=384676 GN=rpsK PE=3 SV=1	WP_003255454.1 MULTISPECIES: 30S ribosomal protein S11 [Gammaproteobacteria] &gt;XP_007457206.1 PREDICTED: 30S ribosomal protein S11, chloroplastic-like [Lipotes vexillifer] &gt;A5VXS0.1 RecName: Full=30S ribosomal protein S11 [Pseudomonas putida F1] &gt;B1JAI9.1 RecName: Full=30S ribosomal protein S11 [Pseudomonas putida W619] &gt;P59374.1 RecName: Full=30S ribosomal protein S11 [Pseudomonas put…	GO:0044238//primary metabolic process;GO:1901566//organonitrogen compound biosynthetic process;GO:0042274//ribosomal small subunit biogenesis;GO:0006139//nucleobase-containing compound metabolic process;GO:0046483//heterocycle metabolic process;GO:0016043//cellular component organization;GO:0034645//cellular macromolecule biosynthetic process;GO:0000462//maturation of SSU-rRNA from tricistronic r…	GO:0005829//cytosol;GO:0044444//obsolete cytoplasmic part;GO:0022627//cytosolic small ribosomal subunit;GO:0044391//ribosomal subunit;GO:0043232//intracellular non-membrane-bounded organelle;GO:0044422//obsolete organelle part;GO:0043226//organelle;GO:0044424//obsolete intracellular part;GO:0005622//intracellular anatomical structure;GO:0005623//obsolete cell;GO:1990904//ribonucleoprotein complex…	GO:0070181//small ribosomal subunit rRNA binding;GO:0019843//rRNA binding;GO:0003735//structural constituent of ribosome;GO:0003674//molecular_function;GO:1901363//heterocyclic compound binding;GO:0003723//RNA binding;GO:0005488//binding;GO:0003729//mRNA binding;GO:0003676//nucleic acid binding;GO:0005198//structural molecule activity;GO:0097159//organic cyclic compound binding;GO:0048027//mRNA 5…	ko03010(Ribosome)
gene-PP_RS06460	214.325	46.6977	381.953	8.17928	3.03197	3.66838e-09	6.7456e-08	gi|114514191|ref|NC_002947.4|	1421420	1423279	+	1860	PP_RS06460	PP_RS06460	-	-	-	-	-	WP_010952383.1 MULTISPECIES: hypothetical protein [Pseudomonas] &gt;AAN66870.1 conserved exported protein of unknown function [Pseudomonas putida KT2440] &gt;KMU94199.1 hypothetical protein AC138_19775 [Pseudomonas putida] &gt;KMY36797.1 hypothetical protein AA993_06490 [Pseudomonas putida] &gt;PXZ46920.1 hypothetical protein DM483_22400 [Pseudomonas sp. SMT-1] &gt;QDW56569.1 hypothetical protein…	-	-	-	-
gene-PP_RS02450	585.169	117.723	1052.62	8.94144	3.16051	3.82822e-09	7.01583e-08	gi|114514191|ref|NC_002947.4|	554787	555200	+	414	rplP	PP_RS02450	GO:0043228;GO:0016043;GO:0008150;GO:0003676;GO:0044444;GO:0000049;GO:0003735;GO:0071840;GO:0019843;GO:0005840;GO:0003674;GO:0044446;GO:0010467;GO:0034645;GO:1901564;GO:0015934;GO:0005829;GO:0042273;GO:0044238;GO:0006518;GO:1901566;GO:0034622;GO:0044260;GO:0065003;GO:1901576;GO:0042255;GO:0009058;GO:0022618;GO:0019538;GO:0044391;GO:0005737;GO:1901363;GO:0071826;GO:0005198;GO:0043170;GO:0044249;GO:…	K02878	1YVF0	J	sp|A5VXQ4|RL16_PSEP1 50S ribosomal protein L16 OS=Pseudomonas putida (strain ATCC 700007 / DSM 6899 / BCRC 17059 / F1) OX=351746 GN=rplP PE=3 SV=1	WP_003255479.1 MULTISPECIES: 50S ribosomal protein L16 [Gammaproteobacteria] &gt;A5VXQ4.1 RecName: Full=50S ribosomal protein L16 [Pseudomonas putida F1] &gt;B0KK74.1 RecName: Full=50S ribosomal protein L16 [Pseudomonas putida GB-1] &gt;B1JDX7.1 RecName: Full=50S ribosomal protein L16 [Pseudomonas putida W619] &gt;Q88QM8.1 RecName: Full=50S ribosomal protein L16 [Pseudomonas putida KT2440] &gt;AX…	GO:0016043//cellular component organization;GO:0008150//biological_process;GO:0071840//cellular component organization or biogenesis;GO:0010467//gene expression;GO:0034645//cellular macromolecule biosynthetic process;GO:1901564//organonitrogen compound metabolic process;GO:0042273//ribosomal large subunit biogenesis;GO:0044238//primary metabolic process;GO:0006518//peptide metabolic process;GO:19…	GO:0043228//non-membrane-bounded organelle;GO:0044444//obsolete cytoplasmic part;GO:0005840//ribosome;GO:0044446//obsolete intracellular organelle part;GO:0015934//large ribosomal subunit;GO:0005829//cytosol;GO:0044391//ribosomal subunit;GO:0005737//cytoplasm;GO:0022626//cytosolic ribosome;GO:0005622//intracellular anatomical structure;GO:0044422//obsolete organelle part;GO:0043226//organelle;GO:…	GO:0003676//nucleic acid binding;GO:0000049//tRNA binding;GO:0003735//structural constituent of ribosome;GO:0019843//rRNA binding;GO:0003674//molecular_function;GO:1901363//heterocyclic compound binding;GO:0005198//structural molecule activity;GO:0003723//RNA binding;GO:0097159//organic cyclic compound binding;GO:0005488//binding;	ko03010(Ribosome)
gene-PP_RS18815	1745.57	3191.23	299.909	0.0939793	-3.41151	3.9692e-09	7.24978e-08	gi|114514191|ref|NC_002947.4|	4117311	4119566	+	2256	PP_RS18815	PP_RS18815	-	K07303	1YWGF	C	sp|Q51698|IORB_BREDI Isoquinoline 1-oxidoreductase subunit beta OS=Brevundimonas diminuta OX=293 GN=iorB PE=1 SV=1	WP_010954464.1 MULTISPECIES: molybdopterin-dependent oxidoreductase [Pseudomonas] &gt;AAN69222.1 putative Isoquinoline 1-oxidoreductase, beta subunit [Pseudomonas putida KT2440] &gt;KMU97066.1 isoquinoline 1-oxidoreductase [Pseudomonas putida] &gt;KMY33310.1 isoquinoline 1-oxidoreductase [Pseudomonas putida] &gt;MBP2843268.1 xanthine dehydrogenase family protein molybdopterin-binding subunit [Pse…	-	-	-	-
gene-PP_RS22930	292.064	547.475	36.6542	0.0669514	-3.90074	4.40754e-09	8.0235e-08	gi|114514191|ref|NC_002947.4|	5013180	5013470	+	291	PP_RS22930	PP_RS22930	-	-	1Z3FS	-	-	WP_049586749.1 MULTISPECIES: hypothetical protein [Pseudomonas] &gt;AMM03013.1 protein of unknown function [Pseudomonas putida KT2440] &gt;KMU96705.1 hypothetical protein AC138_06835 [Pseudomonas putida] &gt;KMY29872.1 hypothetical protein AA993_22370 [Pseudomonas putida] &gt;PXZ47493.1 hypothetical protein DM483_20285 [Pseudomonas sp. SMT-1] &gt;QDW56769.1 hypothetical protein FFH79_007765 [Pseu…	-	-	-	-
gene-PP_RS09050	2660.12	4789.01	531.239	0.110929	-3.1723	4.55264e-09	8.26e-08	gi|114514191|ref|NC_002947.4|	1963858	1966314	+	2457	PP_RS09050	PP_RS09050	-	-	1YVX2	T	sp|Q8EJM6|PDEB_SHEON Cyclic di-GMP phosphodiesterase PdeB OS=Shewanella oneidensis (strain MR-1) OX=211586 GN=pdeB PE=1 SV=1	WP_049587260.1 MULTISPECIES: EAL domain-containing protein [Pseudomonas] &gt;KMU95832.1 membrane protein [Pseudomonas putida] &gt;KMY36557.1 membrane protein [Pseudomonas putida] &gt;MBP2840645.1 EAL domain-containing protein [Pseudomonas sp. PNP] &gt;PXZ49030.1 GGDEF domain-containing protein [Pseudomonas sp. SMT-1] &gt;QDW59381.1 EAL domain-containing protein [Pseudomonas sp. KBS0802]	-	-	-	-
gene-PP_RS23555	545.331	950.65	140.013	0.147281	-2.76336	4.93535e-09	8.92461e-08	gi|114514191|ref|NC_002947.4|	5140668	5141561	-	894	PP_RS23555	PP_RS23555	-	-	1RR4Z	K	sp|P77309|YNEJ_ECOLI Uncharacterized HTH-type transcriptional regulator YneJ OS=Escherichia coli (strain K12) OX=83333 GN=yneJ PE=3 SV=1	WP_010955207.1 MULTISPECIES: LysR family transcriptional regulator [Pseudomonas] &gt;AAN70099.1 Transcriptional regulator, LysR family [Pseudomonas putida KT2440] &gt;KMU96388.1 LysR family transcriptional regulator [Pseudomonas putida] &gt;KMY28694.1 LysR family transcriptional regulator [Pseudomonas putida] &gt;MBP2842181.1 LysR family transcriptional regulator [Pseudomonas sp. PNP] &gt;PXZ4852…	-	-	-	-
gene-PP_RS13915	56.1456	106.295	5.99646	0.0564134	-4.14782	4.97741e-09	8.97088e-08	gi|114514191|ref|NC_002947.4|	3059996	3060634	+	639	PP_RS13915	PP_RS13915	-	-	1YVXX	K	sp|A8R3S7|EXAE_PSEPU Transcriptional activator protein ExaE OS=Pseudomonas putida OX=303 GN=exaE PE=2 SV=1	WP_010953591.1 MULTISPECIES: response regulator transcription factor [Pseudomonas] &gt;AAN68280.1 Transcriptional activator protein ExaE [Pseudomonas putida KT2440] &gt;KMU98032.1 LuxR family transcriptional regulator [Pseudomonas putida] &gt;KMY34950.1 LuxR family transcriptional regulator [Pseudomonas putida] &gt;MBP2838845.1 response regulator transcription factor [Pseudomonas sp. PNP] &gt;PXZ…	-	-	-	-
gene-PP_RS00040	1181.45	331.603	2031.29	6.12568	2.61487	5.17442e-09	9.29517e-08	gi|114514191|ref|NC_002947.4|	8394	8798	-	405	rnpA	PP_RS00040	GO:0008150;GO:0000049;GO:0003676;GO:0043228;GO:0090305;GO:1902555;GO:0006139;GO:0046483;GO:0099116;GO:0003674;GO:0010467;GO:0044446;GO:0004519;GO:0016787;GO:0044428;GO:0004549;GO:0016070;GO:0044452;GO:0044238;GO:0070013;GO:0000966;GO:0034470;GO:1905348;GO:0031981;GO:1901363;GO:0031974;GO:0043170;GO:0005622;GO:1901360;GO:0043231;GO:0006399;GO:0009987;GO:0003723;GO:1902494;GO:0043227;GO:0005655;GO:…	K03536	1YYRZ	J	sp|A5WBB9|RNPA_PSEP1 Ribonuclease P protein component OS=Pseudomonas putida (strain ATCC 700007 / DSM 6899 / BCRC 17059 / F1) OX=351746 GN=rnpA PE=3 SV=1	PNG85031.1 Ribonuclease P protein component [Pseudomonas putida] &gt;RKS45785.1 ribonuclease P protein component [Pseudomonas plecoglossicida] &gt;SKC16461.1 ribonuclease P protein component [Pseudomonas putida] &gt;VEE44365.1 ribonuclease P [Pseudomonas putida] &gt;VTQ39701.1 ribonuclease P [Pseudomonas putida]	GO:0008150//biological_process;GO:0090305//nucleic acid phosphodiester bond hydrolysis;GO:0006139//nucleobase-containing compound metabolic process;GO:0046483//heterocycle metabolic process;GO:0099116//tRNA 5'-end processing;GO:0010467//gene expression;GO:0016070//RNA metabolic process;GO:0044238//primary metabolic process;GO:0000966//RNA 5'-end processing;GO:0034470//ncRNA processing;GO:0043170/…	GO:0043228//non-membrane-bounded organelle;GO:1902555//endoribonuclease complex;GO:0044446//obsolete intracellular organelle part;GO:0044428//obsolete nuclear part;GO:0044452//obsolete nucleolar part;GO:0070013//intracellular organelle lumen;GO:1905348//endonuclease complex;GO:0031981//nuclear lumen;GO:0031974//membrane-enclosed lumen;GO:0005622//intracellular anatomical structure;GO:0043231//int…	GO:0000049//tRNA binding;GO:0003676//nucleic acid binding;GO:0003674//molecular_function;GO:0004519//endonuclease activity;GO:0016787//hydrolase activity;GO:0004549//tRNA-specific ribonuclease activity;GO:1901363//heterocyclic compound binding;GO:0003723//RNA binding;GO:0004540//ribonuclease activity;GO:0016788//hydrolase activity, acting on ester bonds;GO:0097159//organic cyclic compound binding…	-
gene-PP_RS14810	393.819	104.862	682.777	6.51121	2.70293	5.48222e-09	9.8157e-08	gi|114514191|ref|NC_002947.4|	3253536	3255737	-	2202	PP_RS14810	PP_RS14810	GO:0044425;GO:0044238;GO:0016772;GO:1901137;GO:0000271;GO:1901576;GO:0044260;GO:0008150;GO:0016740;GO:0005886;GO:0016051;GO:0034637;GO:0016787;GO:0003674;GO:0034645;GO:0031224;GO:0005976;GO:0043170;GO:0008484;GO:0044249;GO:0006490;GO:0009058;GO:0016020;GO:0044237;GO:0009059;GO:0008960;GO:0033692;GO:0016021;GO:0003824;GO:1901135;GO:0009250;GO:0009987;GO:0044255;GO:0044042;GO:0005623;GO:0071944;GO:…	-	1YV8G	M	sp|Q8PDD7|OPGB_XANCP Phosphoglycerol transferase I OS=Xanthomonas campestris pv. campestris (strain ATCC 33913 / DSM 3586 / NCPPB 528 / LMG 568 / P 25) OX=190485 GN=opgB PE=3 SV=2	WP_010953758.1 MULTISPECIES: LTA synthase family protein [Pseudomonas] &gt;AAN68460.1 putative Sulfatase domain protein [Pseudomonas putida KT2440] &gt;KMU97864.1 sulfatase [Pseudomonas putida] &gt;KMY35121.1 sulfatase [Pseudomonas putida] &gt;MBP2839022.1 sulfatase-like hydrolase/transferase [Pseudomonas sp. PNP] &gt;PXZ53170.1 sulfatase [Pseudomonas sp. SMT-1]	GO:0044238//primary metabolic process;GO:1901137//carbohydrate derivative biosynthetic process;GO:0000271//polysaccharide biosynthetic process;GO:1901576//organic substance biosynthetic process;GO:0044260//cellular macromolecule metabolic process;GO:0008150//biological_process;GO:0016051//carbohydrate biosynthetic process;GO:0034637//cellular carbohydrate biosynthetic process;GO:0034645//cellular…	GO:0044425//obsolete membrane part;GO:0005886//plasma membrane;GO:0031224//intrinsic component of membrane;GO:0016020//membrane;GO:0016021//integral component of membrane;GO:0005623//obsolete cell;GO:0071944//cell periphery;GO:0005575//cellular_component;GO:0044464//obsolete cell part;GO:0042597//periplasmic space;	GO:0016772//transferase activity, transferring phosphorus-containing groups;GO:0016740//transferase activity;GO:0016787//hydrolase activity;GO:0003674//molecular_function;GO:0008484//sulfuric ester hydrolase activity;GO:0008960//phosphatidylglycerol-membrane-oligosaccharide glycerophosphotransferase activity;GO:0003824//catalytic activity;GO:0016788//hydrolase activity, acting on ester bonds;GO:0…	-
gene-PP_RS26565	1126.65	307.66	1945.64	6.32399	2.66084	5.53869e-09	9.8843e-08	gi|114514191|ref|NC_002947.4|	5820251	5821390	+	1140	PP_RS26565	PP_RS26565	GO:0016750;GO:0044238;GO:0008652;GO:0016053;GO:1901564;GO:0009086;GO:1901576;GO:1901566;GO:0008374;GO:0016740;GO:0006790;GO:0008150;GO:0006555;GO:0009067;GO:0009066;GO:0003674;GO:0019752;GO:0000096;GO:0000097;GO:0009069;GO:0044249;GO:0004414;GO:0009058;GO:1901607;GO:0016748;GO:0005737;GO:0044237;GO:0016413;GO:0008899;GO:0016407;GO:0003824;GO:0043436;GO:0046394;GO:0044424;GO:0005622;GO:0009987;GO:…	K00641	1YV6F	E	sp|Q88CT3|METXS_PSEPK Homoserine O-succinyltransferase OS=Pseudomonas putida (strain ATCC 47054 / DSM 6125 / CFBP 8728 / NCIMB 11950 / KT2440) OX=160488 GN=metXS PE=1 SV=1	WP_010955639.1 MULTISPECIES: homoserine O-acetyltransferase [Pseudomonas] &gt;Q88CT3.1 RecName: Full=Homoserine O-succinyltransferase; Short=HST; AltName: Full=Homoserine transsuccinylase; Short=HTS [Pseudomonas putida KT2440] &gt;AAN70662.1 homoserine O-acetyltransferase [Pseudomonas putida KT2440] &gt;AUZ61680.1 Homoserine O-acetyltransferase [Pseudomonas sp. XWY-1] &gt;AVD93330.1 homoserine O-…	GO:0044238//primary metabolic process;GO:0008652//cellular amino acid biosynthetic process;GO:0016053//organic acid biosynthetic process;GO:1901564//organonitrogen compound metabolic process;GO:0009086//methionine biosynthetic process;GO:1901576//organic substance biosynthetic process;GO:1901566//organonitrogen compound biosynthetic process;GO:0006790//sulfur compound metabolic process;GO:0008150…	GO:0005737//cytoplasm;GO:0044424//obsolete intracellular part;GO:0005622//intracellular anatomical structure;GO:0005623//obsolete cell;GO:0044464//obsolete cell part;GO:0005575//cellular_component;	GO:0016750//O-succinyltransferase activity;GO:0008374//O-acyltransferase activity;GO:0016740//transferase activity;GO:0003674//molecular_function;GO:0004414//homoserine O-acetyltransferase activity;GO:0016748//succinyltransferase activity;GO:0016413//O-acetyltransferase activity;GO:0008899//homoserine O-succinyltransferase activity;GO:0016407//acetyltransferase activity;GO:0003824//catalytic acti…	ko00920(Sulfur metabolism);ko00270(Cysteine and methionine metabolism)
gene-PP_RS01510	401.426	105.688	697.164	6.59646	2.72169	5.9917e-09	1.06578e-07	gi|114514191|ref|NC_002947.4|	343001	343444	-	444	PP_RS01510	PP_RS01510	-	-	1YY9C	-	-	WP_014589364.1 MULTISPECIES: hypothetical protein [Pseudomonas] &gt;HBK50317.1 hypothetical protein [Pseudomonas sp.] &gt;ADR58014.1 Hypothetical protein, conserved [Pseudomonas putida BIRD-1] &gt;AJA13262.1 hypothetical protein RPPX_07875 [Pseudomonas putida S12] &gt;AMM02766.1 conserved protein of unknown function [Pseudomonas putida KT2440] &gt;AOX07094.1 hypothetical protein Q5O_01470 [Pseudo…	-	-	-	-
gene-PP_RS22245	444.233	853.318	35.1482	0.0411901	-4.60156	6.04905e-09	1.07248e-07	gi|114514191|ref|NC_002947.4|	4872927	4873625	-	699	aqpZ	PP_RS22245	GO:0051234;GO:0065008;GO:0016021;GO:0090066;GO:0009987;GO:0042802;GO:0071944;GO:0005623;GO:0055085;GO:0006970;GO:0005488;GO:0005575;GO:0044464;GO:0048878;GO:0032535;GO:0042592;GO:0009628;GO:0051179;GO:0030104;GO:0044425;GO:0005215;GO:0005515;GO:0065007;GO:0005372;GO:0006884;GO:0055082;GO:0016043;GO:0008150;GO:0022857;GO:0006810;GO:0071840;GO:0005886;GO:0022803;GO:0005887;GO:0031226;GO:0003674;GO:…	K06188	1YY3P	G	sp|Q88F17|AQPZ_PSEPK Aquaporin Z OS=Pseudomonas putida (strain ATCC 47054 / DSM 6125 / CFBP 8728 / NCIMB 11950 / KT2440) OX=160488 GN=aqpZ PE=3 SV=1	WP_014590205.1 MULTISPECIES: aquaporin Z [Pseudomonas] &gt;ADR59243.1 Aquaporin Z [Pseudomonas putida BIRD-1] &gt;AJA12064.1 porin [Pseudomonas putida S12] &gt;AOX08304.1 aquaporin Z [Pseudomonas putida JB] &gt;AUZ58253.1 Aquaporin Z [Pseudomonas sp. XWY-1] &gt;KMU93480.1 porin [Pseudomonas putida]	GO:0051234//establishment of localization;GO:0065008//regulation of biological quality;GO:0090066//regulation of anatomical structure size;GO:0009987//cellular process;GO:0055085//transmembrane transport;GO:0006970//response to osmotic stress;GO:0048878//chemical homeostasis;GO:0032535//regulation of cellular component size;GO:0042592//homeostatic process;GO:0009628//response to abiotic stimulus;…	GO:0016021//integral component of membrane;GO:0071944//cell periphery;GO:0005623//obsolete cell;GO:0005575//cellular_component;GO:0044464//obsolete cell part;GO:0044425//obsolete membrane part;GO:0005886//plasma membrane;GO:0005887//integral component of plasma membrane;GO:0031226//intrinsic component of plasma membrane;GO:0031224//intrinsic component of membrane;GO:0044459//obsolete plasma membr…	GO:0042802//identical protein binding;GO:0005488//binding;GO:0005215//transporter activity;GO:0005515//protein binding;GO:0005372//water transmembrane transporter activity;GO:0022857//transmembrane transporter activity;GO:0022803//passive transmembrane transporter activity;GO:0003674//molecular_function;GO:0022838//channel activity;GO:0015318//inorganic molecular entity transmembrane transporter …	-
gene-PP_RS08695	1827.11	535.49	3118.72	5.82406	2.54202	6.38012e-09	1.1275e-07	gi|114514191|ref|NC_002947.4|	1883443	1883667	-	225	PP_RS08695	PP_RS08695	-	-	1YZBR	-	-	WP_010952743.1 MULTISPECIES: hypothetical protein [Pseudomonas] &gt;MPT07547.1 hypothetical protein [Pseudomonas sp.] &gt;AAN67312.1 conserved protein of unknown function [Pseudomonas putida KT2440] &gt;ABQ80152.1 hypothetical protein Pput_4028 [Pseudomonas putida F1] &gt;ADR61511.1 Hypothetical protein, conserved [Pseudomonas putida BIRD-1] &gt;AFO47373.1 hypothetical protein T1E_1518 [Pseudomon…	-	-	-	-
gene-PP_RS26760	114.597	207.119	22.075	0.106581	-3.22997	6.47198e-09	1.14003e-07	gi|114514191|ref|NC_002947.4|	5858960	5859985	-	1026	PP_RS26760	PP_RS26760	-	K02012	1RPPC	P	sp|P43951|Y131_HAEIN Uncharacterized protein HI_0131 OS=Haemophilus influenzae (strain ATCC 51907 / DSM 11121 / KW20 / Rd) OX=71421 GN=HI_0131 PE=1 SV=1	WP_010955671.1 MULTISPECIES: putative 2-aminoethylphosphonate ABC transporter substrate-binding protein [Pseudomonas] &gt;AAN70700.1 ABC transporter, periplasmic binding protein [Pseudomonas putida KT2440] &gt;KMU93266.1 phosphonate ABC transporter substrate-binding protein [Pseudomonas putida] &gt;KMY27843.1 phosphonate ABC transporter substrate-binding protein [Pseudomonas putida] &gt;MBP284029…	-	-	-	ko02010(ABC transporters)
gene-PP_RS08950	411.846	720.349	103.343	0.143462	-2.80126	6.6006e-09	1.15894e-07	gi|114514191|ref|NC_002947.4|	1941462	1942322	+	861	PP_RS08950	PP_RS08950	-	K02002	1YWX2	E	sp|P46922|OPUAC_BACSU Glycine betaine-binding protein OpuAC OS=Bacillus subtilis (strain 168) OX=224308 GN=opuAC PE=1 SV=1	WP_003252589.1 MULTISPECIES: glycine betaine ABC transporter substrate-binding protein [Pseudomonas] &gt;ABQ80102.1 Substrate-binding region of ABC-type glycine betaine transport system [Pseudomonas putida F1] &gt;AFK68011.1 glycine betaine ABC transporter substrate-binding protein [Pseudomonas putida ND6] &gt;AFO48102.1 substrate-binding region of ABC-type glycine [Pseudomonas putida DOT-T1E] &g…	-	-	-	ko02010(ABC transporters)
gene-PP_RS22850	709.75	191.521	1227.98	6.41171	2.68071	6.76367e-09	1.18106e-07	gi|114514191|ref|NC_002947.4|	4994337	4995608	+	1272	PP_RS22850	PP_RS22850	-	K09699	1RMJR	C	sp|P09062|ODB2_PSEPU Lipoamide acyltransferase component of branched-chain alpha-keto acid dehydrogenase complex OS=Pseudomonas putida OX=303 GN=bkdB PE=3 SV=1	WP_010955112.1 MULTISPECIES: 2-oxo acid dehydrogenase subunit E2 [Pseudomonas] &gt;AAN69981.1 Lipoamide acyltransferase component of branched-chain alpha-keto acid dehydrogenase complex [Pseudomonas putida KT2440] &gt;ABQ77609.1 branched-chain alpha-keto acid dehydrogenase E2 component [Pseudomonas putida F1] &gt;AFK71096.1 branched-chain alpha-keto acid dehydrogenase subunit E2 [Pseudomonas puti…	-	-	-	ko00640(Propanoate metabolism);ko00280(Valine, leucine and isoleucine degradation)
gene-PP_RS21745	7445.5	2143.53	12747.5	5.94696	2.57215	6.77002e-09	1.18106e-07	gi|114514191|ref|NC_002947.4|	4731537	4732760	-	1224	odhB	PP_RS21745	GO:0044464;GO:1901605;GO:0016999;GO:0016747;GO:0006796;GO:0006084;GO:1990204;GO:0006082;GO:0019693;GO:0009060;GO:0071704;GO:0006520;GO:0009056;GO:0006553;GO:0031406;GO:0043177;GO:0016417;GO:0006554;GO:0097159;GO:0019477;GO:0015980;GO:0034641;GO:0044248;GO:0019474;GO:1901575;GO:1901360;GO:1901135;GO:1902494;GO:0006099;GO:0019637;GO:0016748;GO:1990234;GO:0005737;GO:0072521;GO:1901606;GO:0140096;GO:…	K00658	1YXGZ	C	sp|Q9I3D2|ODO2_PSEAE Dihydrolipoyllysine-residue succinyltransferase component of 2-oxoglutarate dehydrogenase complex OS=Pseudomonas aeruginosa (strain ATCC 15692 / DSM 22644 / CIP 104116 / JCM 14847 / LMG 12228 / 1C / PRS 101 / PAO1) OX=208964 GN=sucB PE=3 SV=1	WP_010954950.1 MULTISPECIES: 2-oxoglutarate dehydrogenase complex dihydrolipoyllysine-residue succinyltransferase [Pseudomonas] &gt;AAN69769.1 2-oxoglutarate dehydrogenase dihydrolipoyltranssuccinylase subunit [Pseudomonas putida KT2440] &gt;KMU93572.1 dihydrolipoamide succinyltransferase [Pseudomonas putida] &gt;KMY30551.1 dihydrolipoamide succinyltransferase [Pseudomonas putida] &gt;MBP2841258.…	GO:1901605//alpha-amino acid metabolic process;GO:0016999//antibiotic metabolic process;GO:0006796//phosphate-containing compound metabolic process;GO:0006084//acetyl-CoA metabolic process;GO:0006082//organic acid metabolic process;GO:0019693//ribose phosphate metabolic process;GO:0009060//aerobic respiration;GO:0071704//organic substance metabolic process;GO:0006520//cellular amino acid metaboli…	GO:0044464//obsolete cell part;GO:1990204//oxidoreductase complex;GO:1902494//catalytic complex;GO:1990234//transferase complex;GO:0005737//cytoplasm;GO:0005575//cellular_component;GO:0045252//oxoglutarate dehydrogenase complex;GO:0032991//protein-containing complex;GO:0005623//obsolete cell;GO:0044424//obsolete intracellular part;GO:0005622//intracellular anatomical structure;GO:0045240//dihydro…	GO:0016747//acyltransferase activity, transferring groups other than amino-acyl groups;GO:0031406//carboxylic acid binding;GO:0043177//organic acid binding;GO:0016417//S-acyltransferase activity;GO:0097159//organic cyclic compound binding;GO:0016748//succinyltransferase activity;GO:0140096//catalytic activity, acting on a protein;GO:0031405//lipoic acid binding;GO:0005488//binding;GO:0016746//acy…	ko00380(Tryptophan metabolism);ko00310(Lysine degradation);ko00020(Citrate cycle (TCA cycle))
gene-PP_RS28185	249.7	57.391	442.008	7.7017	2.94518	7.13028e-09	1.23994e-07	gi|114514191|ref|NC_002947.4|	6169113	6169673	-	561	PP_RS28185	PP_RS28185	-	-	-	-	-	AAN70972.1 conserved protein of unknown function [Pseudomonas putida KT2440] &gt;SKC16363.1 hypothetical protein SAMN05216307_4309 [Pseudomonas putida] &gt;VEE44334.1 transposition protein, TnsD-related protein [Pseudomonas putida] &gt;VTQ39745.1 transposition protein, TnsD-related protein [Pseudomonas putida]	-	-	-	-
gene-PP_RS25310	351.326	88.4216	614.23	6.94661	2.79631	7.80231e-09	1.35248e-07	gi|114514191|ref|NC_002947.4|	5516190	5517461	+	1272	PP_RS25310	PP_RS25310	-	K04046	1YYC6	O	sp|P36928|YEGD_ECOLI Uncharacterized chaperone protein YegD OS=Escherichia coli (strain K12) OX=83333 GN=yegD PE=3 SV=2	WP_010955455.1 MULTISPECIES: Hsp70 family protein [Pseudomonas] &gt;AAN70418.1 putative DnaK protein [Pseudomonas putida KT2440] &gt;AUZ61422.1 Putative heat shock protein YegD [Pseudomonas sp. XWY-1] &gt;KMU96835.1 heat-shock protein [Pseudomonas putida] &gt;KMY27567.1 heat-shock protein [Pseudomonas putida] &gt;MBP2839631.1 Hsp70 family protein [Pseudomonas sp. PNP]	-	-	-	-
gene-PP_RS07060	26649.5	8176.26	45122.7	5.51874	2.46434	7.96427e-09	1.37618e-07	gi|114514191|ref|NC_002947.4|	1555436	1555813	-	378	PP_RS07060	PP_RS07060	-	-	1YVI5	S	-	WP_010952478.1 MULTISPECIES: DNA binding protein [Pseudomonas] &gt;AAN66989.1 Transcriptional regulator MvaT, P16 subunit [Pseudomonas putida KT2440] &gt;KMU95500.1 H-NS histone [Pseudomonas putida] &gt;KMY36186.1 H-NS histone [Pseudomonas putida] &gt;MBP2839842.1 DNA binding protein [Pseudomonas sp. PNP] &gt;PXZ52218.1 H-NS histone [Pseudomonas sp. SMT-1]	-	-	-	-
gene-PP_RS09675	431.23	761.953	100.507	0.131907	-2.9224	8.17062e-09	1.40736e-07	gi|114514191|ref|NC_002947.4|	2103369	2104859	-	1491	PP_RS09675	PP_RS09675	-	-	-	-	-	AAN67498.1 conserved protein of unknown function [Pseudomonas putida KT2440]	-	-	-	-
gene-PP_RS16455	187.558	354.702	20.4131	0.0575498	-4.11905	8.32309e-09	1.42486e-07	gi|114514191|ref|NC_002947.4|	3575599	3576489	-	891	PP_RS16455	PP_RS16455	-	-	1YWAZ	T	sp|P60005|USPE_PHOLL Universal stress protein E OS=Photorhabdus laumondii subsp. laumondii (strain DSM 15139 / CIP 105565 / TT01) OX=243265 GN=uspE PE=3 SV=1	WP_010954044.1 MULTISPECIES: universal stress protein [Pseudomonas] &gt;AAN68764.1 Universal stress protein family [Pseudomonas putida KT2440] &gt;KMU94538.1 universal stress protein [Pseudomonas putida] &gt;KMY34117.1 universal stress protein [Pseudomonas putida] &gt;PXZ46131.1 universal stress protein [Pseudomonas sp. SMT-1] &gt;QDW57976.1 universal stress protein [Pseudomonas sp. KBS0802]	-	-	-	-
gene-PP_RS05030	520.738	138.269	903.208	6.53226	2.70758	8.32456e-09	1.42486e-07	gi|114514191|ref|NC_002947.4|	1099814	1100623	+	810	PP_RS05030	PP_RS05030	GO:0030554;GO:0016787;GO:0003674;GO:1901265;GO:0071944;GO:0005623;GO:0035639;GO:0005886;GO:0032559;GO:0097367;GO:0016887;GO:0003824;GO:0097159;GO:0043167;GO:0005524;GO:0043168;GO:0017076;GO:1901363;GO:0016020;GO:0032555;GO:0036094;GO:0000166;GO:0016817;GO:0016818;GO:0005575;GO:0016462;GO:0044464;GO:0032553;GO:0005488;GO:0017111;GO:0008144	K02065	1YWW9	Q	sp|P63388|MLAF_ECO57 Intermembrane phospholipid transport system ATP-binding protein MlaF OS=Escherichia coli O157:H7 OX=83334 GN=mlaF PE=3 SV=1	WP_010952150.1 MULTISPECIES: ATP-binding cassette domain-containing protein [Pseudomonas] &gt;HBK51199.1 phospholipid ABC transporter ATP-binding protein MlaF [Pseudomonas sp.] &gt;AAN66583.1 phospholipid ABC transporter ATP-binding subunit [Pseudomonas putida KT2440] &gt;ADR58693.1 Ttg2A [Pseudomonas putida BIRD-1] &gt;AJA12597.1 ABC transporter ATP-binding protein [Pseudomonas putida S12] &gt;A…	-	GO:0071944//cell periphery;GO:0005623//obsolete cell;GO:0005886//plasma membrane;GO:0016020//membrane;GO:0005575//cellular_component;GO:0044464//obsolete cell part;	GO:0030554//adenyl nucleotide binding;GO:0016787//hydrolase activity;GO:0003674//molecular_function;GO:1901265//nucleoside phosphate binding;GO:0035639//purine ribonucleoside triphosphate binding;GO:0032559//adenyl ribonucleotide binding;GO:0097367//carbohydrate derivative binding;GO:0016887//ATP hydrolysis activity;GO:0003824//catalytic activity;GO:0097159//organic cyclic compound binding;GO:004…	ko02010(ABC transporters)
gene-PP_RS12870	4320.11	884.135	7756.09	8.77252	3.13299	8.48743e-09	1.4473e-07	gi|114514191|ref|NC_002947.4|	2812350	2812706	+	357	rplT	PP_RS12870	GO:0010608;GO:0044464;GO:0042254;GO:0043229;GO:0000027;GO:0090079;GO:0044271;GO:0022607;GO:0010556;GO:0071704;GO:0022613;GO:0022625;GO:0070180;GO:0006417;GO:2001141;GO:0009889;GO:0044445;GO:0097159;GO:0006412;GO:0032268;GO:0034641;GO:0034248;GO:2000112;GO:2000113;GO:0043933;GO:0070925;GO:0048523;GO:0044249;GO:0031326;GO:0022626;GO:0034249;GO:0005198;GO:0006355;GO:1903506;GO:0005737;GO:0071826;GO:…	K02887	1YVH3	J	sp|Q1IC12|RL20_PSEE4 50S ribosomal protein L20 OS=Pseudomonas entomophila (strain L48) OX=384676 GN=rplT PE=3 SV=1	WP_003250671.1 MULTISPECIES: 50S ribosomal protein L20 [Gammaproteobacteria] &gt;XP_007455035.1 PREDICTED: 50S ribosomal protein L20, organellar chromatophore-like [Lipotes vexillifer] &gt;A5W5D8.1 RecName: Full=50S ribosomal protein L20 [Pseudomonas putida F1] &gt;B0KKR5.1 RecName: Full=50S ribosomal protein L20 [Pseudomonas putida GB-1] &gt;B1J6U7.1 RecName: Full=50S ribosomal protein L20 [Pseu…	GO:0010608//posttranscriptional regulation of gene expression;GO:0042254//ribosome biogenesis;GO:0000027//ribosomal large subunit assembly;GO:0044271//cellular nitrogen compound biosynthetic process;GO:0022607//cellular component assembly;GO:0010556//regulation of macromolecule biosynthetic process;GO:0071704//organic substance metabolic process;GO:0022613//ribonucleoprotein complex biogenesis;GO…	GO:0044464//obsolete cell part;GO:0043229//intracellular organelle;GO:0022625//cytosolic large ribosomal subunit;GO:0044445//obsolete cytosolic part;GO:0022626//cytosolic ribosome;GO:0005737//cytoplasm;GO:0005840//ribosome;GO:0044446//obsolete intracellular organelle part;GO:0043228//non-membrane-bounded organelle;GO:0005575//cellular_component;GO:1990904//ribonucleoprotein complex;GO:0032991//pr…	GO:0090079//translation regulator activity, nucleic acid binding;GO:0070180//large ribosomal subunit rRNA binding;GO:0097159//organic cyclic compound binding;GO:0005198//structural molecule activity;GO:0000900//translation repressor activity, mRNA regulatory element binding;GO:0030371//translation repressor activity;GO:0003676//nucleic acid binding;GO:0003729//mRNA binding;GO:0005488//binding;GO:…	ko03010(Ribosome)
gene-PP_RS28240	1582.77	459.279	2706.27	5.89242	2.55886	8.50882e-09	1.4473e-07	gi|114514191|ref|NC_002947.4|	6180577	6181446	-	870	atpB	PP_RS28240	GO:0044425;GO:0098660;GO:0015405;GO:1901564;GO:1901576;GO:0009259;GO:0005887;GO:0022853;GO:0031226;GO:0043492;GO:0006810;GO:0008150;GO:0022857;GO:0016469;GO:0009152;GO:0022804;GO:0009117;GO:0019637;GO:0009201;GO:0072522;GO:0044249;GO:0015318;GO:0016462;GO:0015986;GO:0008324;GO:0072521;GO:0009199;GO:0016020;GO:0042625;GO:0009168;GO:0044459;GO:0015078;GO:0033177;GO:0009126;GO:0015399;GO:0099131;GO:…	K02108	1YUTD	C	sp|Q88BW8|ATP6_PSEPK ATP synthase subunit a OS=Pseudomonas putida (strain ATCC 47054 / DSM 6125 / CFBP 8728 / NCIMB 11950 / KT2440) OX=160488 GN=atpB PE=3 SV=1	WP_010955889.1 MULTISPECIES: F0F1 ATP synthase subunit A [Pseudomonas] &gt;Q88BW8.1 RecName: Full=ATP synthase subunit a; AltName: Full=ATP synthase F0 sector subunit a; AltName: Full=F-ATPase subunit 6 [Pseudomonas putida KT2440] &gt;HBM65747.1 ATP synthase subunit A [Pseudomonas sp.] &gt;AAN70983.1 ATP synthase subunit a [Pseudomonas putida KT2440] &gt;ADR57774.1 AtpB_2 [Pseudomonas putida BIRD…	GO:0098660//inorganic ion transmembrane transport;GO:1901564//organonitrogen compound metabolic process;GO:1901576//organic substance biosynthetic process;GO:0009259//ribonucleotide metabolic process;GO:0006810//transport;GO:0008150//biological_process;GO:0009152//purine ribonucleotide biosynthetic process;GO:0009117//nucleotide metabolic process;GO:0019637//organophosphate metabolic process;GO:0…	GO:0044425//obsolete membrane part;GO:0005887//integral component of plasma membrane;GO:0031226//intrinsic component of plasma membrane;GO:0016469//proton-transporting two-sector ATPase complex;GO:0016020//membrane;GO:0044459//obsolete plasma membrane part;GO:0033177//proton-transporting two-sector ATPase complex, proton-transporting domain;GO:0071944//cell periphery;GO:0098796//membrane protein …	GO:0015405//ATPase-coupled transmembrane transporter activity;GO:0022853//active ion transmembrane transporter activity;GO:0043492//ATPase-coupled transmembrane transporter activity;GO:0022857//transmembrane transporter activity;GO:0022804//active transmembrane transporter activity;GO:0015318//inorganic molecular entity transmembrane transporter activity;GO:0016462//pyrophosphatase activity;GO:00…	ko00195(Photosynthesis);ko00190(Oxidative phosphorylation)
gene-PP_RS00785	891.063	260.614	1521.51	5.83817	2.54552	8.8653e-09	1.50323e-07	gi|114514191|ref|NC_002947.4|	161751	161966	-	216	PP_RS00785	PP_RS00785	-	-	1YVMK	S	-	WP_003252924.1 MULTISPECIES: DUF1127 domain-containing protein [Pseudomonas] &gt;HBK49962.1 DUF1127 domain-containing protein [Pseudomonas sp.] &gt;AAN65787.1 hypothetical protein PP_0153 [Pseudomonas putida KT2440] &gt;ABQ76346.1 hypothetical protein Pput_0171 [Pseudomonas putida F1] &gt;ADR57890.1 Hypothetical protein, conserved [Pseudomonas putida BIRD-1] &gt;AFK69622.1 hypothetical protein YS…	-	-	-	-
gene-PP_RS03370	154.656	32.2216	277.09	8.59951	3.10425	8.93846e-09	1.51093e-07	gi|114514191|ref|NC_002947.4|	737926	738549	-	624	coaE	PP_RS03370	GO:0006725;GO:0005575;GO:0016301;GO:0032553;GO:0044281;GO:0006753;GO:0034030;GO:0005488;GO:0017076;GO:0009150;GO:0006793;GO:1901293;GO:0008152;GO:0090407;GO:0006807;GO:0003824;GO:0044237;GO:0043167;GO:0005623;GO:0034654;GO:0005622;GO:0035639;GO:0009987;GO:0051186;GO:0032559;GO:0044424;GO:0046390;GO:0006732;GO:0009165;GO:1901363;GO:0000166;GO:0009260;GO:0019438;GO:0036094;GO:1901362;GO:0009058;GO:…	K00859	1YVE1	F	sp|Q88Q65|COAE_PSEPK Dephospho-CoA kinase OS=Pseudomonas putida (strain ATCC 47054 / DSM 6125 / CFBP 8728 / NCIMB 11950 / KT2440) OX=160488 GN=coaE PE=3 SV=1	WP_004575721.1 MULTISPECIES: dephospho-CoA kinase [Pseudomonas] &gt;Q88Q65.1 RecName: Full=Dephospho-CoA kinase; AltName: Full=Dephosphocoenzyme A kinase [Pseudomonas putida KT2440] &gt;AAN66256.1 Dephospho-CoA kinase [Pseudomonas putida KT2440] &gt;ABQ76840.1 dephospho-CoA kinase [Pseudomonas putida F1] &gt;AFO46648.1 Dephospho-CoA kinase [Pseudomonas putida DOT-T1E] &gt;ANC80086.1 dephospho-CoA…	GO:0006725//cellular aromatic compound metabolic process;GO:0044281//small molecule metabolic process;GO:0006753//nucleoside phosphate metabolic process;GO:0034030//ribonucleoside bisphosphate biosynthetic process;GO:0009150//purine ribonucleotide metabolic process;GO:0006793//phosphorus metabolic process;GO:1901293//nucleoside phosphate biosynthetic process;GO:0008152//metabolic process;GO:00904…	GO:0005575//cellular_component;GO:0005623//obsolete cell;GO:0005622//intracellular anatomical structure;GO:0044424//obsolete intracellular part;GO:0044464//obsolete cell part;GO:0005737//cytoplasm;	GO:0016301//kinase activity;GO:0032553//ribonucleotide binding;GO:0005488//binding;GO:0017076//purine nucleotide binding;GO:0003824//catalytic activity;GO:0043167//ion binding;GO:0035639//purine ribonucleoside triphosphate binding;GO:0032559//adenyl ribonucleotide binding;GO:1901363//heterocyclic compound binding;GO:0000166//nucleotide binding;GO:0036094//small molecule binding;GO:0043168//anion …	ko00770(Pantothenate and CoA biosynthesis)
gene-PP_RS00255	410.282	710.946	109.619	0.154187	-2.69725	1.07779e-08	1.81623e-07	gi|114514191|ref|NC_002947.4|	57640	58041	-	402	PP_RS00255	PP_RS00255	-	-	1NQ61	-	-	AHC32606.1 hypothetical protein U771_00190 [Pseudomonas sp. TKP] &gt;AMM02751.1 conserved protein of unknown function [Pseudomonas putida KT2440] &gt;AMT86539.1 hypothetical protein AYO71_02970 [Pseudomonas koreensis] &gt;ANI37039.1 hypothetical protein AA098_27440 [Pseudomonas sp. JY-Q] &gt;ATN09709.1 hypothetical protein CRN80_08585 [Pseudomonas sp. FDAARGOS_380] &gt;ATP42559.1 hypothetical pro…	-	-	-	-
gene-PP_RS22225	474.453	816.978	131.929	0.161484	-2.63054	1.08342e-08	1.82007e-07	gi|114514191|ref|NC_002947.4|	4866804	4868258	+	1455	xdhA	PP_RS22225	-	K13481	1YX01	C	sp|Q12553|XDH_EMENI Xanthine dehydrogenase OS=Emericella nidulans (strain FGSC A4 / ATCC 38163 / CBS 112.46 / NRRL 194 / M139) OX=227321 GN=hxA PE=2 SV=2	WP_010955023.1 MULTISPECIES: xanthine dehydrogenase small subunit [Pseudomonas] &gt;AAN69858.1 xanthine dehydrogenase subunit XdhA [Pseudomonas putida KT2440] &gt;KMU93484.1 FAD-binding molybdopterin dehydrogenase [Pseudomonas putida] &gt;KMY30641.1 FAD-binding molybdopterin dehydrogenase [Pseudomonas putida] &gt;MBP2843180.1 xanthine dehydrogenase small subunit [Pseudomonas sp. PNP] &gt;PXZ51289…	-	-	-	ko00230(Purine metabolism)
gene-PP_RS07395	858.693	248.442	1468.94	5.91262	2.5638	1.13622e-08	1.9029e-07	gi|114514191|ref|NC_002947.4|	1633052	1633906	+	855	lepB	PP_RS07395	GO:0043170;GO:0005575;GO:0044464;GO:0071704;GO:0008152;GO:0006807;GO:0019538;GO:0016020;GO:1901564;GO:0044425;GO:0017171;GO:0044238;GO:0140096;GO:0006508;GO:0016021;GO:0003824;GO:0008150;GO:0005886;GO:0003674;GO:0016787;GO:0008233;GO:0071944;GO:0005623;GO:0031224;GO:0070011;GO:0008236	K03100	1YVRG	U	sp|P26844|LEP_PSEFL Signal peptidase I OS=Pseudomonas fluorescens OX=294 GN=lepB PE=3 SV=1	WP_003252057.1 MULTISPECIES: signal peptidase I [Pseudomonas] &gt;HBK50163.1 signal peptidase I [Pseudomonas sp.] &gt;AAN67054.1 signal peptidase I [Pseudomonas putida KT2440] &gt;ADR61706.1 LepB [Pseudomonas putida BIRD-1] &gt;AFK68281.1 signal peptidase I [Pseudomonas putida ND6] &gt;AJA14576.1 signal peptidase [Pseudomonas putida S12]	GO:0043170//macromolecule metabolic process;GO:0071704//organic substance metabolic process;GO:0008152//metabolic process;GO:0006807//nitrogen compound metabolic process;GO:0019538//protein metabolic process;GO:1901564//organonitrogen compound metabolic process;GO:0044238//primary metabolic process;GO:0006508//proteolysis;GO:0008150//biological_process;	GO:0005575//cellular_component;GO:0044464//obsolete cell part;GO:0016020//membrane;GO:0044425//obsolete membrane part;GO:0016021//integral component of membrane;GO:0005886//plasma membrane;GO:0071944//cell periphery;GO:0005623//obsolete cell;GO:0031224//intrinsic component of membrane;	GO:0017171//serine hydrolase activity;GO:0140096//catalytic activity, acting on a protein;GO:0003824//catalytic activity;GO:0003674//molecular_function;GO:0016787//hydrolase activity;GO:0008233//peptidase activity;GO:0070011//peptidase activity;GO:0008236//serine-type peptidase activity;	ko03060(Protein export)
gene-PP_RS04245	76.3896	11.638	141.141	12.1276	3.60022	1.14096e-08	1.90499e-07	gi|114514191|ref|NC_002947.4|	919305	919529	-	225	PP_RS04245	PP_RS04245	-	-	1YZ8S	-	-	WP_049586405.1 MULTISPECIES: hypothetical protein [Pseudomonas] &gt;AMM02791.1 conserved exported protein of unknown function [Pseudomonas putida KT2440] &gt;AVD92227.1 hypothetical protein C4Q27_07220 [Pseudomonas sp. SWI36] &gt;KMU97425.1 hypothetical protein AC138_03415 [Pseudomonas putida] &gt;KMY37052.1 hypothetical protein AA993_04270 [Pseudomonas putida] &gt;MBI6886609.1 hypothetical prote…	-	-	-	-
gene-PP_RS02460	104.543	18.509	190.577	10.2965	3.36408	1.16123e-08	1.9329e-07	gi|114514191|ref|NC_002947.4|	555394	555660	+	267	rpsQ	PP_RS02460	GO:0034641;GO:0043043;GO:0005623;GO:0043603;GO:0015935;GO:0009987;GO:0003723;GO:0043604;GO:0005622;GO:0070925;GO:0044424;GO:0043226;GO:0046677;GO:0043933;GO:0044422;GO:0006412;GO:0009059;GO:0044445;GO:0097159;GO:0044237;GO:0006996;GO:0043232;GO:0022607;GO:0044271;GO:0071704;GO:0022613;GO:0032991;GO:0006807;GO:0008152;GO:0005575;GO:0044085;GO:1990904;GO:0044464;GO:0042254;GO:0044267;GO:0043229;GO:…	K02961	1YZ2M	J	sp|A5VXQ6|RS17_PSEP1 30S ribosomal protein S17 OS=Pseudomonas putida (strain ATCC 700007 / DSM 6899 / BCRC 17059 / F1) OX=351746 GN=rpsQ PE=3 SV=1	AEJ11044.1 30S ribosomal protein S17 [Pseudomonas putida S16] &gt;AFK69984.1 30S ribosomal protein S17 [Pseudomonas putida ND6] &gt;ERL00372.1 30S ribosomal protein S17 [Pseudomonas putida LF54] &gt;ESW37177.1 30S ribosomal protein S17 [Pseudomonas taiwanensis SJ9] &gt;BBU43039.1 30S ribosomal protein S17 [Pseudomonas putida] &gt;BCJ04860.1 30S ribosomal protein S17 [Pseudomonas sp. RtIB026]	GO:0034641//cellular nitrogen compound metabolic process;GO:0043043//peptide biosynthetic process;GO:0043603//cellular amide metabolic process;GO:0009987//cellular process;GO:0043604//amide biosynthetic process;GO:0070925//organelle assembly;GO:0046677//response to antibiotic;GO:0043933//protein-containing complex subunit organization;GO:0006412//translation;GO:0009059//macromolecule biosynthetic…	GO:0005623//obsolete cell;GO:0015935//small ribosomal subunit;GO:0005622//intracellular anatomical structure;GO:0044424//obsolete intracellular part;GO:0043226//organelle;GO:0044422//obsolete organelle part;GO:0044445//obsolete cytosolic part;GO:0043232//intracellular non-membrane-bounded organelle;GO:0032991//protein-containing complex;GO:0005575//cellular_component;GO:1990904//ribonucleoprotein…	GO:0003723//RNA binding;GO:0097159//organic cyclic compound binding;GO:0005488//binding;GO:0003674//molecular_function;GO:0003676//nucleic acid binding;GO:0003735//structural constituent of ribosome;GO:0019843//rRNA binding;GO:0070181//small ribosomal subunit rRNA binding;GO:1901363//heterocyclic compound binding;GO:0005198//structural molecule activity;	ko03010(Ribosome)
gene-PP_RS21825	1715.28	499.796	2930.77	5.86393	2.55187	1.17083e-08	1.94293e-07	gi|114514191|ref|NC_002947.4|	4748315	4749979	+	1665	PP_RS21825	PP_RS21825	GO:0051539;GO:0051540;GO:0016649;GO:0048037;GO:0043169;GO:0022904;GO:0008152;GO:0046872;GO:0009055;GO:0004174;GO:0005488;GO:0003674;GO:0016645;GO:0015980;GO:0008150;GO:0022900;GO:0009987;GO:0055114;GO:0006091;GO:0016491;GO:0003824;GO:0051536;GO:0043167;GO:0044237;GO:0045333	K00311	1YXXN	C	sp|Q9HZP5|ETFD_PSEAE Electron transfer flavoprotein-ubiquinone oxidoreductase OS=Pseudomonas aeruginosa (strain ATCC 15692 / DSM 22644 / CIP 104116 / JCM 14847 / LMG 12228 / 1C / PRS 101 / PAO1) OX=208964 GN=PA2953 PE=1 SV=1	WP_010954959.1 MULTISPECIES: electron transfer flavoprotein-ubiquinone oxidoreductase [Pseudomonas] &gt;AAN69784.1 Electron transfer flavoprotein-ubiquinone oxidoreductase [Pseudomonas putida KT2440] &gt;MBP2841274.1 electron transfer flavoprotein-ubiquinone oxidoreductase [Pseudomonas sp. PNP] &gt;OUS79581.1 electron-transferring-flavoprotein dehydrogenase [Pseudomonas putida] &gt;OUS81278.1 ele…	GO:0022904//respiratory electron transport chain;GO:0008152//metabolic process;GO:0015980//energy derivation by oxidation of organic compounds;GO:0008150//biological_process;GO:0022900//electron transport chain;GO:0009987//cellular process;GO:0055114//obsolete oxidation-reduction process;GO:0006091//generation of precursor metabolites and energy;GO:0044237//cellular metabolic process;GO:0045333//…	-	GO:0051539//4 iron, 4 sulfur cluster binding;GO:0051540//metal cluster binding;GO:0016649//oxidoreductase activity, acting on the CH-NH group of donors, quinone or similar compound as acceptor;GO:0048037//obsolete cofactor binding;GO:0043169//cation binding;GO:0046872//metal ion binding;GO:0009055//electron transfer activity;GO:0004174//electron-transferring-flavoprotein dehydrogenase activity;GO…	-
gene-PP_RS25800	3459.75	1056.26	5863.23	5.55091	2.47273	1.17543e-08	1.94463e-07	gi|114514191|ref|NC_002947.4|	5625744	5627501	-	1758	PP_RS25800	PP_RS25800	-	K00612	1YUW5	O	sp|P74178|Y1178_SYNY3 Uncharacterized protein sll1178 OS=Synechocystis sp. (strain PCC 6803 / Kazusa) OX=1111708 GN=sll1178 PE=3 SV=1	WP_003249431.1 MULTISPECIES: carbamoyltransferase [Pseudomonas] &gt;MPT07434.1 carbamoyltransferase [Pseudomonas sp.] &gt;AAN70511.1 Carbamoyltransferase [Pseudomonas putida KT2440] &gt;ABQ80936.1 Carbamoyltransferase [Pseudomonas putida F1] &gt;ADR62285.1 Carbamoyltransferase [Pseudomonas putida BIRD-1] &gt;AFK68922.1 carbamoyltransferase [Pseudomonas putida ND6]	-	-	-	-
gene-PP_RS17275	238.305	424.746	51.8641	0.122106	-3.03379	1.22088e-08	2.01371e-07	gi|114514191|ref|NC_002947.4|	3749485	3749856	-	372	PP_RS17275	PP_RS17275	-	-	1S97S	O	sp|Q72QA1|HSP15_LEPIC Probable 15 kDa heat shock protein OS=Leptospira interrogans serogroup Icterohaemorrhagiae serovar copenhageni (strain Fiocruz L1-130) OX=267671 GN=hsp15 PE=3 SV=1	WP_010954192.1 MULTISPECIES: Hsp20/alpha crystallin family protein [Pseudomonas] &gt;AAN68920.1 putative Heat shock protein [Pseudomonas putida KT2440] &gt;KMU94375.1 heat-shock protein [Pseudomonas putida] &gt;KMY34269.1 heat-shock protein [Pseudomonas putida] &gt;PXZ49891.1 Hsp20/alpha crystallin family protein [Pseudomonas sp. SMT-1] &gt;QDW58135.1 Hsp20/alpha crystallin family protein [Pseudo…	-	-	-	-
gene-PP_RS02125	234.124	49.5161	418.731	8.45646	3.08005	1.34223e-08	2.20718e-07	gi|114514191|ref|NC_002947.4|	487312	488301	-	990	pdxA	PP_RS02125	GO:0006767;GO:1901566;GO:0008614;GO:0042823;GO:0006766;GO:0005515;GO:1901576;GO:0000287;GO:1901564;GO:0042822;GO:0050570;GO:0003674;GO:0016616;GO:0016614;GO:0008150;GO:0055114;GO:0046483;GO:0051188;GO:0044249;GO:0050662;GO:0072524;GO:0006732;GO:0019637;GO:1901363;GO:1901617;GO:0005737;GO:0000166;GO:0019438;GO:0036094;GO:0046184;GO:1901362;GO:0046872;GO:0042364;GO:0009058;GO:0016491;GO:0003824;GO:…	K00097	1YV5R	H	sp|Q88QT5|PDXA_PSEPK 4-hydroxythreonine-4-phosphate dehydrogenase OS=Pseudomonas putida (strain ATCC 47054 / DSM 6125 / CFBP 8728 / NCIMB 11950 / KT2440) OX=160488 GN=pdxA PE=3 SV=1	WP_003255557.1 MULTISPECIES: 4-hydroxythreonine-4-phosphate dehydrogenase PdxA [Pseudomonas] &gt;Q88QT5.1 RecName: Full=4-hydroxythreonine-4-phosphate dehydrogenase; AltName: Full=4-(phosphohydroxy)-L-threonine dehydrogenase [Pseudomonas putida KT2440] &gt;HBM63704.1 4-hydroxythreonine-4-phosphate dehydrogenase [Pseudomonas sp.] &gt;AAN66033.1 4-hydroxythreonine-4-phosphate dehydrogenase [Pseudom…	GO:0006767//water-soluble vitamin metabolic process;GO:1901566//organonitrogen compound biosynthetic process;GO:0008614//pyridoxine metabolic process;GO:0042823//pyridoxal phosphate biosynthetic process;GO:0006766//vitamin metabolic process;GO:1901576//organic substance biosynthetic process;GO:1901564//organonitrogen compound metabolic process;GO:0042822//pyridoxal phosphate metabolic process;GO:…	GO:0005737//cytoplasm;GO:0005623//obsolete cell;GO:0005622//intracellular anatomical structure;GO:0044424//obsolete intracellular part;GO:0005575//cellular_component;GO:0044464//obsolete cell part;	GO:0005515//protein binding;GO:0000287//magnesium ion binding;GO:0050570//4-hydroxythreonine-4-phosphate dehydrogenase activity;GO:0003674//molecular_function;GO:0016616//oxidoreductase activity, acting on the CH-OH group of donors, NAD or NADP as acceptor;GO:0016614//oxidoreductase activity, acting on CH-OH group of donors;GO:0050662//obsolete coenzyme binding;GO:1901363//heterocyclic compound b…	ko00750(Vitamin B6 metabolism)
gene-PP_RS21845	158.048	300.223	15.8732	0.0528715	-4.24136	1.37037e-08	2.24666e-07	gi|114514191|ref|NC_002947.4|	4752244	4752723	-	480	PP_RS21845	PP_RS21845	-	-	-	-	-	WP_010954962.1 MULTISPECIES: hypothetical protein [Pseudomonas] &gt;AAN69788.1 conserved protein of unknown function [Pseudomonas putida KT2440] &gt;KMU93552.1 histidine kinase [Pseudomonas putida] &gt;KMY30570.1 histidine kinase [Pseudomonas putida] &gt;MBP2841278.1 histidine kinase [Pseudomonas sp. PNP] &gt;PXZ51217.1 histidine kinase [Pseudomonas sp. SMT-1]	-	-	-	-
gene-PP_RS26530	674.27	186.606	1161.93	6.22669	2.63846	1.44957e-08	2.36937e-07	gi|114514191|ref|NC_002947.4|	5814818	5815516	+	699	PP_RS26530	PP_RS26530	-	-	1YX7T	D	-	WP_003249122.1 MULTISPECIES: SPOR domain-containing protein [Pseudomonas] &gt;MPT07923.1 SPOR domain-containing protein [Pseudomonas sp.] &gt;AAN70655.1 putative cell division protein [Pseudomonas putida KT2440] &gt;ABQ81083.1 Sporulation domain protein [Pseudomonas putida F1] &gt;AFK69101.1 sporulation domain protein [Pseudomonas putida ND6] &gt;ANC84005.1 cell division protein [Pseudomonas puti…	-	-	-	-
gene-PP_RS19230	154.254	274.572	33.935	0.123592	-3.01634	1.47894e-08	2.41015e-07	gi|114514191|ref|NC_002947.4|	4212573	4213724	-	1152	PP_RS19230	PP_RS19230	-	-	1RYWN	S	-	WP_010954531.1 MULTISPECIES: hypothetical protein [Pseudomonas] &gt;AAN69292.1 conserved protein of unknown function [Pseudomonas putida KT2440] &gt;KMU97140.1 hypothetical protein AC138_04780 [Pseudomonas putida] &gt;KMY30943.1 hypothetical protein AA993_18865 [Pseudomonas putida] &gt;PXZ50296.1 hypothetical protein DM483_11555 [Pseudomonas sp. SMT-1] &gt;QDW57468.1 hypothetical protein FFH79_01…	-	-	-	-
gene-PP_RS17900	628.037	1211.17	44.9042	0.037075	-4.75341	1.54305e-08	2.5071e-07	gi|114514191|ref|NC_002947.4|	3896792	3897910	-	1119	PP_RS17900	PP_RS17900	-	-	1MUXP	S	-	WP_010954306.1 MULTISPECIES: glycosyltransferase family 61 protein [Pseudomonas] &gt;AAN69042.1 conserved protein of unknown function [Pseudomonas putida KT2440] &gt;AUZ59094.1 hypothetical protein PRJ_2491 [Pseudomonas sp. XWY-1] &gt;KMU94776.1 hypothetical protein AC138_17215 [Pseudomonas putida] &gt;KMY34383.1 hypothetical protein AA993_17675 [Pseudomonas putida] &gt;MBI6887180.1 glycosyltrans…	-	-	-	-
gene-PP_RS24570	6888.17	1612.99	12163.4	7.54087	2.91473	1.60458e-08	2.59932e-07	gi|114514191|ref|NC_002947.4|	5358788	5360269	-	1482	nusA	PP_RS24570	GO:0051128;GO:0009058;GO:0097659;GO:1901362;GO:0060255;GO:0005737;GO:1901363;GO:0080090;GO:0036094;GO:0019438;GO:0000166;GO:0050794;GO:0019904;GO:0006355;GO:1903506;GO:0032774;GO:0043170;GO:0031323;GO:0031564;GO:0044249;GO:0031326;GO:0019899;GO:0008150;GO:0044444;GO:0003676;GO:0006139;GO:0046483;GO:0140110;GO:0010467;GO:0003674;GO:0043244;GO:0043175;GO:0034645;GO:0016070;GO:0005829;GO:0044238;GO:…	K02600	1YVAV	K	sp|P0AFF8|NUSA_ECO57 Transcription termination/antitermination protein NusA OS=Escherichia coli O157:H7 OX=83334 GN=nusA PE=3 SV=1	WP_003249963.1 MULTISPECIES: transcription termination factor NusA [Pseudomonas] &gt;AAN70285.1 transcription termination/antitermination L factor [Pseudomonas putida KT2440] &gt;ABQ80698.1 NusA antitermination factor [Pseudomonas putida F1] &gt;ADR61987.1 NusA [Pseudomonas putida BIRD-1] &gt;AFK68605.1 transcription elongation factor NusA [Pseudomonas putida ND6] &gt;AFO46497.1 transcription elo…	GO:0051128//regulation of cellular component organization;GO:0009058//biosynthetic process;GO:0097659//nucleic acid-templated transcription;GO:1901362//organic cyclic compound biosynthetic process;GO:0060255//regulation of macromolecule metabolic process;GO:0080090//regulation of primary metabolic process;GO:0019438//aromatic compound biosynthetic process;GO:0050794//regulation of cellular proces…	GO:0005737//cytoplasm;GO:0044444//obsolete cytoplasmic part;GO:0005829//cytosol;GO:0005575//cellular_component;GO:0044464//obsolete cell part;GO:0005622//intracellular anatomical structure;GO:0044424//obsolete intracellular part;GO:0005623//obsolete cell;	GO:1901363//heterocyclic compound binding;GO:0036094//small molecule binding;GO:0000166//nucleotide binding;GO:0019904//protein domain specific binding;GO:0019899//enzyme binding;GO:0003676//nucleic acid binding;GO:0140110//transcription regulator activity;GO:0003674//molecular_function;GO:0043175//RNA polymerase core enzyme binding;GO:0005515//protein binding;GO:0070063//RNA polymerase binding;G…	-
gene-PP_RS05320	248.455	49.7938	447.115	8.97933	3.16661	1.6308e-08	2.63396e-07	gi|114514191|ref|NC_002947.4|	1161038	1162192	+	1155	ugpC	PP_RS05320	-	K10112	1YY6N	P	sp|Q2L0H5|UGPC_BORA1 sn-glycerol-3-phosphate import ATP-binding protein UgpC OS=Bordetella avium (strain 197N) OX=360910 GN=ugpC PE=3 SV=1	WP_003255047.1 MULTISPECIES: sn-glycerol-3-phosphate ABC transporter ATP-binding protein UgpC [Pseudomonas] &gt;AAN66643.1 mannose/glucose ABC transporter - ATP binding subunit [Pseudomonas putida KT2440] &gt;AUZ57689.1 Glucose ABC transporter, ATP-binding subunit [Pseudomonas sp. XWY-1] &gt;EMR45508.1 sugar ABC transporter ATP-binding protein [Pseudomonas putida LS46] &gt;KMU92779.1 sugar ABC tr…	-	-	-	ko02010(ABC transporters)
[truncated: 5,106 more rows]
